# Supplementary material for: KRAB zinc finger protein diversification drives mammalian interindividual methylation variability
Source: Proc Natl Acad Sci U S A. 2020 Nov 25;117(49):31290–300. doi: 10.1073/pnas.2017053117 (PMC7733849; doi:10.1073/pnas.2017053117)
Supplement: Supplementary File [file pnas.2017053117.sd01.xlsx]

## Sheet: Table S1
Table S1. Informative heterozygous GigaMUGA SNPs.
GigaMUGA SNP ID	Allele1	Allele2	C57BL/6J consensus	CAST/EiJ consensus	Chr 4 coordinate (GRCm38/mm10)
UNC8370144	A	G	G	A	141252060
UNCHS013132	A	G	A	G	141394459
UNC8373493	A	G	A	G	141438369
UNCHS013133	A	G	A	G	141507368
UNCHS013134	A	G	A	G	141509613
UNC8374853	A	G	G	A	141520705
UNC8375749	A	G	G	A	141616113
JAX00569034	T	C	C	T	141627611
JAX00125452	A	G	A	G	141654047
UNCHS013137	T	C	T	C	141691251
JAX00569051	T	C	T	C	141738336
UNC8377193	A	G	A	G	141741635
UNC8377509	A	C	A	C	141772568
UNC8377892	A	G	A	G	141806998
UNC8379046	T	G	T	G	141854929
UNCHS013143	A	G	G	A	141897227
UNCHS013144	T	C	T	C	141900754
JAX00569123	T	C	T	C	141958231
UNC8380344	T	C	T	C	141964197
UNC8380593	T	C	T	C	141990741
UNC8380850	T	C	C	T	142022209
UNCHS013148	T	C	C	T	142048999
JAX00569175	T	C	T	C	142087026
UNC8381637	T	C	T	C	142096342
UNC8382348	T	C	T	C	142199235
UNCHS013151	T	G	G	T	142226497
JAX00125496	T	C	T	C	142227741
UNC8383006	A	G	A	G	142264554
JAX00569242	T	C	C	T	142279078
UNC8383363	T	C	C	T	142318572
UNCHS013154	T	C	T	C	142333090
UNC8383589	T	C	C	T	142337572
UNC8383704	T	C	T	C	142355435
UNC8383913	T	C	T	C	142372885
UNCHS013155	A	G	A	G	142386858
UNC8384232	T	C	T	C	142410925
UNCHS013157	A	G	A	G	142443412
JAX00569340	A	G	G	A	142542705
UNC8385571	T	C	T	C	142563161
UNC8385849	A	G	A	G	142589822
UNC8385941	T	C	T	C	142597217
UNC8386403	T	C	T	C	142623435
UNC8386540	T	C	T	C	142632896
JAX00569379	T	G	T	G	142634021
UNC8387242	A	G	A	G	142673518
UNC8387480	T	C	C	T	142688542
JAX00569408	A	G	G	A	142698032
UNC8388399	T	C	C	T	142746213
UNCHS013159	A	G	A	G	142752635
UNCHS013161	A	G	G	A	142776555
UNC8389244	T	C	T	C	142805032
UNC8389532	A	G	A	G	142825429
UNCHS013164	T	C	C	T	142853270
JAX00125544	T	C	T	C	142888145
UNC8390884	T	C	C	T	142902236
UNC8391022	A	C	A	C	142913936
JAX00125549	T	C	T	C	142950085
JAX00569492	A	G	G	A	142958719
UNCHS013166	T	C	C	T	142991504
JAX00569517	A	G	G	A	143003335
UNC8392364	T	C	C	T	143005994
UNCHS012955	T	G	G	T	143137136
UNCHS013181	A	G	A	G	143221263
UNCHS013183	T	C	C	T	143301078
JAX00569577	T	C	T	C	143341277
JAX00569598	T	C	T	C	143502286
UNCJPD002006	T	G	G	T	143751010
JAX00569641	A	G	A	G	144037254
UNCHS013198	A	G	A	G	144418350
JAX00125662	A	G	A	G	144453362
JAX00569704	A	G	A	G	144519321
UNC8404857	A	G	G	A	144558757
UNC8405525	T	C	C	T	144617482
JAX00569713	A	G	G	A	144621927
UNCHS013201	A	G	G	A	144675056
JAX00125683	A	G	G	A	144746543
JAX00569738	A	G	G	A	144784985
UNCHS013206	A	G	G	A	144791238
UNC8409004	A	G	G	A	144860835
JAX00569759	T	G	G	T	144901269
UNCHS013209	A	G	A	G	144909588
UNCHS013210	A	G	A	G	144912885
UNC8409792	T	C	C	T	144920229
UNCHS013218	A	G	A	G	145052114
UNCHS013219	T	C	T	C	145053696
UNCHS013221	T	C	C	T	145095063
UNCHS013224	T	C	C	T	145127286
UNCHS013226	T	C	T	C	145151491
UNCHS013230	A	G	A	G	145217703
UNCHS013232	T	C	T	C	145231391
UNC8413213	T	C	T	C	145301445
JAX00569858	A	G	G	A	145352481
UNC8413757	A	G	A	G	145361432
JAX00570022	A	G	A	G	147900274
UNC8419016	T	C	C	T	148099686
UNC8419554	A	C	A	C	148127767

## Sheet: Table S2
Table S2. Informative heterozygous MiniMUGA SNPs.
MiniMUGA SNP ID	Allele1	Allele2	C57BL/6J consensus	CAST/EiJ consensus	Chr 4 coordinate (GRCm38/mm10)
S3N045698174	A	C	A	C	142454371
S2T045699915	T	C	T	C	142497883
UNCHS013166	T	C	C	T	142991504
mUNC041634270	A	G	A	G	145194580
gICR5505	T	G	T	H	147535674

## Sheet: Table S3
Table S3. IAP genomic coordiates.
Locus	GRCm38/mm10	NCBI37/mm9
IAP-1700030C10Rik	chr12:20845324-20852901	chr12:20851185-20858762
IAP-2610035D17Rik	chr11:113173017-113173489	chr11:113034331-113034803
IAP-5730507C01Rik	chr12:18390684-18391250	chr12:18397490-18398056
IAP-Aire	chr10:78020226-78025621	chr10:77482971-77488366
IAP-Arhgap31	chr16:38714372-38721475	chr16:38714485-38721588
IAP-Bex6	chr16:32195538-32200340	chr16:32195624-32200426
IAP-Asxl3	chr18:22412430-22412903	chr18:22570931-22571404
IAP-Bmf	chr2:118554767-118558375	chr2:118380503-118384111
IAP-Cc128	chr13:119661606-119669925	chr13_random:152862-161181
IAP-Diap3	chr14:86398119-86398596	chr14:86797926-86798403
IAP-Dmrta1	chr4:89875828-89876305	chr4:89542519-89542996
IAP-Dydc2	chr14:41,053,402-41,061,665	chr14:41866691-41874954
IAP-Ect2l	chr10:18139121-18139589	chr10:17858927-17859395
IAP-Eps8l1	chr7:4455443-4460702	chr7:4407045-4412304
IAP-Fam78b	chr1:166940023-166940493	chr1:168870154-168870624
IAP-Glra2	chrX:165666796-165667264	chrX:162104728-162105196
IAP-Gm13849	chr6:31799371-31804637	chr6:31749371-31754637
IAP-Gm15800	chr5:121330119-121330536	chr5:121780128-121780545
IAP-Gm20110	chr10:99599559-99600037	chr10:99062193-99062671
IAP-Gm5444	chr13:4,942,653-4,943,122	chr13:4941899-4942368
IAP-Gm25485	chr4:50319801-50320266	chr4:50332673-50333138
IAP-Gm40538	chr12:90564535-90565011	chr12:91802975-91803451
IAP-Gm833	chr4:152828800-152829257	chr4:152202909-152203366
IAP-Gm5936	chrX:74872947-74880330	chrX:72118286-72125669
IAP-Kcnh6	chr11:106028246-106033560	chr11:105889560-105894874
IAP-Klhl34	chrX:157798019-157798479	chrX:154235951-154236411
IAP-Lhfpl2	chr13:94024732-94025225	chr13:94794687-94795180
IAP-Marveld2	chr13:100588953-100594225	chr13:101358908-101364180
IAP-Mbnl1	chr3:60489874-60495084	chr3:60293796-60299006
IAP-Mucl1	chr15:103,767,008-103,767,333	chrUn_random:4175178-4175503
IAP-Nrros	chr16:32148077-32153339	chr16:32148163-32153425
IAP-Olfr161	chr16:3625352-3632950	chr16:3625352-3632950
IAP-P4ha1	chr10:59381799-59387060	chr10:58844547-58849808
IAP-Pgr151	chrX:97141742-97142216	chrX:94337081-94337555
IAP-Pifo	chr3:106003602-106003967	chr3:105806520-105806885
IAP-Pink1	chr4:138327386-138327850	chr4:137883301-137883765
IAP-Ptprt	chr2:161511655-161512123	chr2:161337391-161337859
IAP-Rab6b	chr9:103108601-103109111	chr9:103010931-103011441
IAP-Rims2	chr15:39173041-39178257	chr15:39004587-39009803
IAP-Rnf157	chr11:116389406-116394709	chr11:116250720-116256023
IAP-Robo1	chr16:72451660-72452126	chr16:72451905-72452371
IAP-Rps12	chr10:23726341-23726812	chr10:23446147-23446618
IAP-Rsg1	chr4:141207607-141210591	chr4:140763522-140766506
IAP-Sema6d	chr2:123754522-123754992	chr2:123580258-123580728
IAP-Sfpq	chr4:127008520-127015691	chr4:126685764-126692935
IAP-Slc15a2	chr16:36765056-36770352	chr16:36765142-36770438
IAP-Slc22a28	chr19:8,019,333-8,019,674	chr19:8093823-8094164
IAP-Snd1	chr6:28924175-28929353	chr6:28874175-28879353
IAP-Sntg1	chr1:8410688-8411149	chr1:8400769-8401230
IAP-Tfec	chr6:16359773-16360249	chr6:16309773-16310249
IAP-Tfpi	chr2:84505211-84510421	chr2:84345368-84350578
IAP-Tmprss11d	chr5:86318274-86318748	chr5:86747299-86747773
IAP-Trbv31	chr6:41563008-41563472	chr6:41513007-41513471
IAP-Txn2	chr15:77895207-77902357	chr15:77725637-77732787
IAP-Wdr1	chr5:38598378-38598869	chr5:38989617-38990108
IAP-Zfp619	chr7:39655242-39655724	chr7:46910612-46911094

## Sheet: Table S4
Table S4. Primer sequences.
Locus	PCR forward primer	PCR reverse primer	Pyrosequencing primer
IAP-1700030C10Rik	AGGGTTAAGTAAGAAGGATAGTAGAG	[Btn]ATTACTCCCTACACATACACAC	AAGTGAGTTTGTAGAAAG
IAP-1700030C10Rik_129	AATAAAGAGATAGGTTTGGGATAATGGA	[Btn]CCCTCCAAACCCATTTTATATAATAC	GGTTTGGGATAATGGAG
IAP-2610035D17Rik	TTTTGGATAGGTATAGTTTGTTGAGTTT	[Btn]AATAATCATAAAATACCCTTAACACATAC	GGTGATTGTTGGGAG
IAP-2610035D17Rik_129	GAGTTATTAATGGATGGGTGATTG	[Btn]TCATAAAATACCCTTAACACAT	GGTGATTGTTGGGAG
IAP-Ano4	GTTTAAGGGAAAGGTAGAGTATAAGTAGT	[Btn]TACTCAAAATTCTCCAAATTCCTTTCTAA	CTCCAAATTCCTTTCTAAAA
IAP-Asxl3	GAGGGTTTTAAAAGGAGAGGAATA	[Btn]ACTCCCTAATTAACTACAACCCATAA	AGGAGAGGAATATGGAT
IAP-Bex6	[Btn]TTTTGGTTTTTGAAGATGTAAGAATAAAGT	ACCCTATAATCTACCTACAATAATCC	ACAAAAATCTAAAAACCCTTATTAT
IAP-Bex6_129	GTGTAGGAAGGAAATGAGAATAAAG	[Btn]AAAACTTTACCCCAAAAAATTCTAATCTAT	GATTTGAGGGTTTTTGTT
IAP-Bmf	TTTTGGTTGAAGGGATTTTTATAGT	[Btn]CTCCCTAATTAACTACAACCCATAAC	TTTTATAGTTAATAATTGTTGGGA
IAP-Diap3	AGATGTAAGATAGAAGGGGTTTT	[Btn]ACAAACTAAAAATTTCCCACTCTCC	AGTTTTTGAAGATGTAAGTAATAAA
IAP-Diap3_129	[Btn]AGTTTTGTAGTAGAAGATTTTGGTTTGTT	CCCACTAACCTATCATCTAACTATCTATT	ATCTTCAATTAAACTTATTCCTT
IAP-Dydc2	AGTATATTTGTTTTAGGGGTTTGTAGA	[Btn]ATAACAACACCCATAATCCTCAT	ATATATGTGTTATTATTAGATAGTG
IAP-Dydc2_129	ATTTTGGTTGGTTGTGTTT	[Btn]ACCACCACTAAATAATACTAAACCT	GGTTGGTTGTGTTTT
IAP-Ect2l	GGGAAAGGTAGAGTATAAGTAGT	[Btn]CCACTACCCAACTAAATCATAACA	TGTTTATTATTTAGAATATAGGATG
IAP-Ect2l_129	[Btn]TTGTTTATTATTTAGAATATAGGATGTTAG	ACTCACTTTATAAACCAAACTAACC	ATCATAACATTTTTATTAATATCTT
IAP-Eps8l1	AAGGGGGATTGTGGTTGGTTATTAG	[Btn]TCACTCCCTAATTAACTACAACCCATAAC	GGGTGGGTGTGGGAA
IAP-Fam78b	TGTTTAAGTTGAGATGTGGATAGT	[Btn]ATCACTCCCTAATTAACTACAACC	TTTATTTAGTATAATTTTGTTGGG
IAP-Fam78b_129	TGGGTTATAGTAGTTGTGAAAGAAA	[Btn]CTCCCTAACATCTCTCTAACTCTAC	GTTATAGTAGTTGTGAAAGAAAA
IAP-Gm13849	AGGGAGTATTATTTTTTGATTGGTTGTAGT	[Btn]ACACAATTCTATTTCTAATCCATTATATCT	TTTATTAATTTAGAATATAGGATGT
IAP-Gm15800	ATGAAGATGAGGGGTTGTAGTATG	[Btn]CCCCCTCCCCTTTAAAAAAAATTATCCTTC	AGAGATAGATGTTGGGA
IAP-Gm15800_129	AGAAGATTTTGGTTTGTTGTGTT	[Btn]CTCCTCTTCCCCAACACCC	TTTGGTTTGTTGTGTTTT
IAP-Gm20110	AGTATTATTGTAGTTTTAAAGGAGTATAGA	[Btn]CCTTCACTTAAAACCCATCACTCCCTAATT	AGATGGGTGTTGGGA
IAP-Gm25485	TTTATATTTTTTTGTGGTGAGGGTGTT	[Btn]CATCACTCCCTAATTAACTACAACC	TGGTGAGGGTGTTGG
IAP-Gm25660	GTGGAAAATTGTGATTAGTGTATAGGA	[Btn]CCCTAATTAACTACAACCCATAACC	TGTAATGTATATTAAGTAAGGATAA
IAP-Gm40538	GGGAAAGGTAGAGTATAAGTAGT	[Btn]TACTCCAATTACCCATATAATTAACTCTT	TGTTTATTATTTAGAATATAGGATG
IAP-Gm42905	GGGAAAGGTAGAGTATAAGTAGT	[Btn]ACATTTACCATTATCTAAAACTTAATCAAC	AGATTATTTGTTTATTATTTAGAA
IAP-Gm833	GGGAAAGGTAGAGTATAAGTAGT	[Btn]ACTCCCCTCCAAATATCCTC	ATTTGTTTATTATTTAGAATATAGG
IAP-Klhl34	GGGAAAGGTAGAGTATAAGTAGT	[Btn]ATTATACCTCTCTCTTCCTATATTACTT	GTTTATTATTTAGAATATAGGATGT
IAP-Lhfpl2	[Btn]GGTTGTAGTTAATTAGGGAGTGAT	ACAACAACACAACCCAAACAATAATC	CAACCCAAACAATAATCTTAA
IAP-Lhfpl2_129	TGATTAGGTTGAAGAAGGTTAGTTT	[Btn]CCCCTCCCCTTTAAAAAAAATTATCCT	GGTGTTATTGTGTTGG
IAP-Marveld2	AGGAAGGAAGGTGATATAGAGA	[Btn]CCCTAATTAACTACAACCCATAAC	TTTAAGTTGGTAAATAAATAATTTG
IAP-Mbnl1	AAGTTTGTAATGGTGGGAGATTAA	[Btn]CCCTCTTTAAAAAAAACAACCATTACCT	AAAATAAATTGTGGGAAGT
IAP-Nrross	[Btn]TGTTTATTAATTTAGAATATAGGATGTTAG	CTATACTTTACCCCTCTACAATCTTCCTCT	AAACCCCCCCCACATT
IAP-Nrross_129	[Btn]TGTTTATTAATTTAGAATATAGGATGTTAG	CTATACTTTACCCCTCTACAATCTTCCTCT	AAACCCCCCCCACATT
IAP-Olfr161	AAATTAAAGAAGAATGTGGAAAGT	[Btn]AATTCTCATACACCCTAAAAACAAACTATA	ATATGTGAGGTTATTAGATGGT
IAP-Olfr161_129	GTTTTGGGAGATGGATTGGTGAT	[Btn]AAAACTTTACCCCAAAAAATTCTAATCTAT	GTTTGGTAAGATGGAGGT
IAP-Pifo	[Btn]GGGAAAGGTAGAGTATAAGTAGT	CCACACTTCCATCTTCCTTCTTCTTAA	CTTCTTAAATTTCATATAATTTATT
IAP-Pifo_129	[Btn]ATAAAGTTTTGTAGTAGAAGATTTTGGTTT	CTCACTCACTAATAATAACCCTAAAATTC	AAATACAATTCACAAACTATTATTA
IAP-Pink1	TTTGGGGTTGGGGGTTTG	[Btn]CACTTCCTTTCTTTCCCACTACCTTAT	AGATTTTGGTTTGTTGTG
IAP-Pink1_129	AGAAGATTTTGGTTTGTTGTGT	[Btn]CCTTTCTTTCCCACTACCTTAT	GTTTGTTGTGTTTTTTTTGG
IAP-Rab6b	AGTGGGTAGGGTAGGTTAGATAAA	[Btn]CCCTAATTAACTACAACCCATAACC	ATGTAAATAGTTGTTGGGA
IAP-Rab6b_129	TGTTTATTATTTAGAATATAGGATGTTAG	[Btn]ACTTCTTATAAACCCATAATAACTTCC	AGGATGTTAGAGTTATTTTGTGA
IAP-Rab6b_whole	CTGTAGTTATGTTTTTATGTA	TACACCAAAGATCGCTGTCG	N/A
IAP-Rnf157	TTTGGGATAGGATGAGAGTTAGTATTG	[Btn]ATCACTCCCTAATTAACTACAACC	AGGAGGGTGTGGGAA
IAP-Robo1	GGGAAAGGTAGAGTATAAGTAGT	[Btn]ACTATATACTTTTACCAAAATTTCATTTAA	ATTTGTTTATTATTTAGAATATAGG
IAP-Rps12	AGAGTTGTTATGGTTTTTTTATAGTAATAG	[Btn]ATCACTCCCTAATTAACTACAACC	ATATTGTAAATTGATTATTGTTGG
IAP-Rps12_129	AGAGTTGTTATGGTTTTTTTATAGTAATAG	[Btn]ATCACTCCCTAATTAACTACAACC	ATATTGTAAATTGATTATTGTTGG
IAP-Sema6d	AGGATTAAGTGAAATGATGTATTAGAGT	[Btn]TCCCTAATTAACTACAACCCATAACC	GTATTAGAGTTTTTTTTTTTGTAAG
IAP-Slc15a2	GGAAGTATAGAGAGAGTTATGGGGTTTA	[Btn]CCTTCTATTTTAAAAAAAACAACCATTACC	TTTTGGAGTGTGGGA
IAP-Slc15a2_129	AATTAGGGAAGTATAGAGAGAGTTATG	[Btn]ATTTATTTACCAACTTAAAACACAAA	TTTGGAGTGTGGGAA
IAP-Tfpi	GGAGGAAGTAATAGTGTTAATAGGT	[Btn]CTCCCTAATTAACTACAACCCATAAC	AGTAATAGTGTTAATAGGTTAGA
IAP-Tfpi_129	TAGTTTTATGGAGGAAGTAATAGTGT	[Btn]ATTTATTTACCAACTTAAAACACAAA	GTTAATAGGTTAGATGTGG
IAP-Tmprss11d	GGGAAAGGTAGAGTATAAGTAGT	[Btn]AAAAATATTCCTCTTCTCCACATATTCA	TTTATTATTTAGAATATAGGATGTT
IAP-Trbv31	AAAGAAAGAGGTTTTGGAATAGTGAA	[Btn]ATCACTCCCTAATTAACTACAACC	TTTTAAGTATTATTTTGTTGGGA
IAP-Trbv31_129	AAGAGGTTTTGGAATAGTGAATAAG	[Btn]AACACATACCCAAATTATTTATTTACCACT	TTTTAAGTATTATTTTGTTGGGA

## Sheet: Table S5
Table S5. Annotated Chr4-cl KZFPs.
Name	Synonym(s)	GRCm38/mm10 genomic coordiates	strand	ZNFs
Zfp990	Gm13225	chr4:145510758-145539188	+	13
Gm13212	N/A	chr4:145585165-145625345	+	20
Zfp986	Gm13235	chr4:145899899-145899962	+	5
Zfp987	Gm13051	chr4:146097344-146126621	+	14
Zfp600	Gm13164	chr4:146156823-146198749	+	17
Zfp992	Gm13251	chr4:146449022-146470292	+	11
Zfp981	Gm13247	chr4:146502026-146539392	+	7
Zfp989	Gm13150	chr4:146971975-146990755	+	15
Rex2	Gm13138	chr4:147021849-147060794	+	15
Zfp991	Gm13139	chr4:147132037-147180579	+	11
Zfp978	Gm13145	chr4:147361310-147391004	+	3
Zfp982	Gm13152	chr4:147492416-147513486	+	7
Zfp985	Gm13154	chr4:147553338-147585198	+	10
Zfp979	2610305D13Rik, Ssm1b	chr4:147611936-147642513	-	3
Zfp534	Gm13159	chr4:147673501-147702553	-	15
Zfp984	Gm13157	chr4:147753973-147809788	-	11
Zfp933	2810408P10Rik	chr4:147822985-147848366	-	12
Zfp980	Gm13242	chr4:145670684-145704441	+	16
Zfp993	Gm13248	chr4:146654926-146657607	+	2
Zfp988	Gm13151	chr4:147305673-147333734	+	15
Gm21082	N/A	chr4:146828929-146838175	-	10

## Sheet: Table S6
Table S6. GEO accession numbers.
GEO accession number	Experiment	Antibody against:	Cells	ChIP
GSM3173667	ChIP-seq	GFP (KAP1-GFP)	Chr4-cl WT B6/129 ES cells #26	ChIP (O'Geen et al. 2010)
GSM3173668	ChIP-seq	GFP (KAP1-GFP)	Chr4-cl KO B6/129 ES cells #6	ChIP (O'Geen et al. 2010)
GSM3173641	ChIP-seq	H3K9me3	Chr4-cl WT B6/129 ES cells #26	Native ChIP (﻿Karimi et al. 2011)
GSM3173643	ChIP-seq	H3K9me3	Chr4-cl KO B6/129 ES cells #6	Native ChIP (﻿Karimi et al. 2011)
GSM3173670	ChIP-seq	H3K4me3	Chr4-cl WT B6/129 ES cells #26	ChIP (O'Geen et al. 2010)
GSM3173673	ChIP-seq	H3K4me3	Chr4-cl KO B6/129 ES cells #6	ChIP (O'Geen et al. 2010)
GSM3173693	ChIP-seq	N/A (input)	Chr4-cl WT B6/129 ES cells #26	ChIP (O'Geen et al. 2010)
GSM3173694	ChIP-seq	N/A (input)	Chr4-cl KO B6/129 ES cells #6	ChIP (O'Geen et al. 2010)
GSM3173681	ChIP-seq	N/A (input)	Chr4-cl WT B6/129 ES cells #26	Native ChIP (﻿Karimi et al. 2011)
GSM3173683	ChIP-seq	N/A (input)	Chr4-cl KO B6/129 ES cells #6	Native ChIP (﻿Karimi et al. 2011)
GSM3173698	ChIP-seq	FLAG (Gm13051-FLAG)	F9 EC cells	ChIP (O'Geen et al. 2010)
GSM3173701	ChIP-seq	HA (Gm13150-HA)	F9 EC cells	ChIP (O'Geen et al. 2010)
GSM3173724	ChIP-seq	FLAG (Gm21082-FLAG)	F9 EC cells	ChIP (O'Geen et al. 2010)
GSM3173732	ChIP-seq	HA (Zfp429-HA)	F9 EC cells	ChIP (O'Geen et al. 2010)
GSM3173769	RNA-seq	N/A	Chr4-cl WT B6/129 ES cells #26	N/A
GSM3173770	RNA-seq	N/A	Chr4-cl WT B6/129 ES cells #49	N/A
GSM3173771	RNA-seq	N/A	Chr4-cl KO B6/129 ES cells #6	N/A
GSM3173772	RNA-seq	N/A	Chr4-cl KO B6/129 ES cells #41	N/A
