# Supplementary material for: KRAB zinc finger protein diversification drives mammalian interindividual methylation variability
Source: Proc Natl Acad Sci U S A. 2020 Nov 25;117(49):31290–300. doi: 10.1073/pnas.2017053117 (PMC7733849; doi:10.1073/pnas.2017053117)
Supplement: Supplementary File [file pnas.2017053117.sd02.csv]

SNP_Name	Chromosome	mm10_position	Sample_ID	Allele1	Allele2	C57BL/6J_consensus	CAST/EiJ_consensus	Epigenotype_high/low
B10010006645	chr1	6645188	AFTH6.1a	C	C	C	C	H
B10010013203	chr1	13203373	AFTH6.1a	-	-	N	N	H
B10010019233	chr1	19233312	AFTH6.1a	A	A	A	A	H
B10010021636	chr1	21636124	AFTH6.1a	A	A	A	G	H
B10010023005	chr1	23005029	AFTH6.1a	C	C	C	C	H
B10010030658	chr1	30658791	AFTH6.1a	A	A	A	A	H
B10010038107	chr1	38107994	AFTH6.1a	C	C	C	C	H
B10010041438	chr1	41438869	AFTH6.1a	A	A	A	A	H
B10010046860	chr1	46860376	AFTH6.1a	G	G	G	G	H
B10010052095	chr1	52095351	AFTH6.1a	C	C	C	C	H
B10010052300	chr1	52300887	AFTH6.1a	G	G	G	G	H
B10010057302	chr1	57302142	AFTH6.1a	G	G	G	G	H
B10010065887	chr1	65887815	AFTH6.1a	-	-	C	C	H
B10010079369	chr1	79369288	AFTH6.1a	C	C	C	C	H
B10010087827	chr1	87827334	AFTH6.1a	-	-	C	C	H
B10010089417	chr1	89417288	AFTH6.1a	G	G	G	G	H
B10010101658	chr1	101658207	AFTH6.1a	C	C	C	C	H
B10010103626	chr1	103626725	AFTH6.1a	T	T	T	T	H
B10010106709	chr1	106709015	AFTH6.1a	T	T	T	T	H
B10010117449	chr1	117449840	AFTH6.1a	C	C	C	C	H
B10010126340	chr1	126340811	AFTH6.1a	A	A	A	A	H
B10010129302	chr1	129302339	AFTH6.1a	G	G	G	G	H
B10010146154	chr1	146154604	AFTH6.1a	G	G	G	G	H
B10010155167	chr1	155167851	AFTH6.1a	G	G	G	G	H
B10010167264	chr1	167264681	AFTH6.1a	-	-	G	G	H
B10010173079	chr1	173079095	AFTH6.1a	G	G	G	G	H
B10010177515	chr1	177515297	AFTH6.1a	C	C	C	C	H
B10010181522	chr1	181522684	AFTH6.1a	A	A	A	A	H
B10010186026	chr1	186026198	AFTH6.1a	G	G	G	G	H
B10010191790	chr1	191790774	AFTH6.1a	G	G	G	G	H
B10020004250	chr2	4250147	AFTH6.1a	G	G	G	N	H
B10020009380	chr2	9380436	AFTH6.1a	G	G	G	G	H
B10020019473	chr2	19473898	AFTH6.1a	C	C	C	C	H
B10020024585	chr2	24585842	AFTH6.1a	-	-	N	N	H
B10020028620	chr2	28620030	AFTH6.1a	G	G	G	G	H
B10020032970	chr2	32970877	AFTH6.1a	G	G	G	G	H
B10020036081	chr2	36081980	AFTH6.1a	G	G	G	G	H
B10020044238	chr2	44238193	AFTH6.1a	T	T	T	G	H
B10020049612	chr2	49612984	AFTH6.1a	G	G	G	G	H
B10020051054	chr2	51054570	AFTH6.1a	G	G	G	G	H
B10020064841	chr2	64841240	AFTH6.1a	G	G	G	G	H
B10020070362	chr2	70362354	AFTH6.1a	G	G	G	G	H
B10020075481	chr2	75481359	AFTH6.1a	C	C	C	C	H
B10020080039	chr2	80039160	AFTH6.1a	G	G	G	G	H
B10020085328	chr2	85328173	AFTH6.1a	A	A	A	A	H
B10020087700	chr2	87700499	AFTH6.1a	T	T	T	T	H
B10020095771	chr2	95771500	AFTH6.1a	A	A	A	N	H
B10020099785	chr2	99785200	AFTH6.1a	G	G	G	G	H
B10020114842	chr2	114842347	AFTH6.1a	C	C	C	C	H
B10020119823	chr2	119823241	AFTH6.1a	C	C	C	C	H
B10020124559	chr2	124559585	AFTH6.1a	C	C	C	C	H
B10020129031	chr2	129031070	AFTH6.1a	C	C	C	C	H
B10020134208	chr2	134208226	AFTH6.1a	G	G	G	G	H
B10020143838	chr2	143838655	AFTH6.1a	C	C	C	C	H
B10020148113	chr2	148113786	AFTH6.1a	G	G	G	G	H
B10020152827	chr2	152827269	AFTH6.1a	G	G	G	G	H
B10020158449	chr2	158449739	AFTH6.1a	T	T	T	T	H
B10020161719	chr2	161719748	AFTH6.1a	-	-	T	T	H
B10020165727	chr2	165727956	AFTH6.1a	G	G	G	G	H
B10020167580	chr2	167580967	AFTH6.1a	-	-	C	C	H
B10020181023	chr2	181023939	AFTH6.1a	C	C	C	C	H
B10030003399	chr3	3399074	AFTH6.1a	C	C	C	C	H
B10030009478	chr3	9478056	AFTH6.1a	T	T	T	T	H
B10030012110	chr3	12110034	AFTH6.1a	T	T	T	T	H
B10030014313	chr3	14313171	AFTH6.1a	G	G	G	G	H
B10030019528	chr3	19528002	AFTH6.1a	G	G	G	G	H
B10030024366	chr3	24366280	AFTH6.1a	C	C	C	C	H
B10030031810	chr3	31810331	AFTH6.1a	A	A	A	A	H
B10030036675	chr3	36675646	AFTH6.1a	-	-	C	C	H
B10030043474	chr3	43474243	AFTH6.1a	C	C	C	C	H
B10030046336	chr3	46336312	AFTH6.1a	C	C	C	C	H
B10030054475	chr3	54475575	AFTH6.1a	G	G	G	G	H
B10030059242	chr3	59242110	AFTH6.1a	C	C	C	C	H
B10030064866	chr3	64866804	AFTH6.1a	A	A	A	A	H
B10030073462	chr3	73462565	AFTH6.1a	T	T	T	T	H
B10030074486	chr3	74486068	AFTH6.1a	T	T	T	T	H
B10030077985	chr3	77985163	AFTH6.1a	A	A	A	A	H
B10030081791	chr3	81791256	AFTH6.1a	C	C	C	C	H
B10030087637	chr3	87637760	AFTH6.1a	C	C	C	C	H
B10030092160	chr3	92160875	AFTH6.1a	C	C	C	C	H
B10030096928	chr3	96928469	AFTH6.1a	C	C	C	C	H
B10030103478	chr3	103478031	AFTH6.1a	C	C	C	H	H
B10030112294	chr3	112294459	AFTH6.1a	-	-	N	N	H
B10030118466	chr3	118466667	AFTH6.1a	C	C	C	C	H
B10030122861	chr3	122861895	AFTH6.1a	C	C	C	C	H
B10030128455	chr3	128455707	AFTH6.1a	C	C	C	C	H
B10030132552	chr3	132552449	AFTH6.1a	T	T	T	T	H
B10030143733	chr3	143733602	AFTH6.1a	C	C	C	C	H
B10030149219	chr3	149219554	AFTH6.1a	A	A	A	A	H
B10030153239	chr3	153239443	AFTH6.1a	C	C	C	C	H
B10030156955	chr3	156955501	AFTH6.1a	G	G	G	G	H
B10040007394	chr4	7394952	AFTH6.1a	G	G	G	G	H
B10040010460	chr4	10460647	AFTH6.1a	G	G	G	G	H
B10040020523	chr4	20523561	AFTH6.1a	C	C	C	C	H
B10040027520	chr4	27520894	AFTH6.1a	A	A	A	a	H
B10040027805	chr4	27805760	AFTH6.1a	C	C	C	C	H
B10040030299	chr4	30299883	AFTH6.1a	T	T	T	T	H
B10040044961	chr4	44961659	AFTH6.1a	C	C	C	C	H
B10040052911	chr4	52911466	AFTH6.1a	G	G	G	G	H
B10040055869	chr4	55869607	AFTH6.1a	G	G	G	N	H
B10040059880	chr4	59880414	AFTH6.1a	-	-	C	C	H
B10040064487	chr4	64487244	AFTH6.1a	A	A	A	A	H
B10040070037	chr4	70037728	AFTH6.1a	A	A	A	A	H
B10040076195	chr4	76195245	AFTH6.1a	C	C	C	C	H
B10040081723	chr4	81723103	AFTH6.1a	C	C	C	C	H
B10040084693	chr4	84693699	AFTH6.1a	A	A	A	A	H
B10040091345	chr4	91345828	AFTH6.1a	G	G	G	T	H
B10040097621	chr4	97621114	AFTH6.1a	T	T	T	T	H
B10040103793	chr4	103793810	AFTH6.1a	A	A	A	A	H
B10040108217	chr4	108217297	AFTH6.1a	A	A	A	A	H
B10040117767	chr4	117767805	AFTH6.1a	C	C	C	G	H
B10040122873	chr4	122873744	AFTH6.1a	A	A	A	A	H
B10040126544	chr4	126544146	AFTH6.1a	A	A	A	A	H
B10040131202	chr4	131202783	AFTH6.1a	G	G	G	A	H
B10040135393	chr4	135393814	AFTH6.1a	G	G	G	G	H
B10040139686	chr4	139686944	AFTH6.1a	G	G	G	G	H
B10040142470	chr4	142470676	AFTH6.1a	A	A	A	A	H
B10040148578	chr4	148578708	AFTH6.1a	A	A	A	A	H
B10050005373	chr5	5373426	AFTH6.1a	G	G	G	G	H
B10050009506	chr5	9506347	AFTH6.1a	-	-	G	g	H
B10050014237	chr5	14237100	AFTH6.1a	G	G	G	G	H
B10050019134	chr5	19134651	AFTH6.1a	A	C	A	C	H
B10050023394	chr5	23394078	AFTH6.1a	C	C	C	C	H
B10050027442	chr5	27442820	AFTH6.1a	C	C	C	C	H
B10050036750	chr5	36750040	AFTH6.1a	C	C	C	C	H
B10050046805	chr5	46805056	AFTH6.1a	A	A	A	A	H
B10050052583	chr5	52583880	AFTH6.1a	C	C	C	C	H
B10050060978	chr5	60978165	AFTH6.1a	G	G	G	G	H
B10050067409	chr5	67409797	AFTH6.1a	C	C	C	C	H
B10050071916	chr5	71916820	AFTH6.1a	G	G	G	G	H
B10050077078	chr5	77078096	AFTH6.1a	G	G	G	G	H
B10050080290	chr5	80290239	AFTH6.1a	T	T	T	T	H
B10050088635	chr5	88635135	AFTH6.1a	C	C	C	C	H
B10050096073	chr5	96073770	AFTH6.1a	G	G	G	G	H
B10050100444	chr5	100444301	AFTH6.1a	A	A	A	A	H
B10050101649	chr5	101649426	AFTH6.1a	G	G	G	G	H
B10050113545	chr5	113545177	AFTH6.1a	T	T	T	T	H
B10050121698	chr5	121698610	AFTH6.1a	C	C	C	C	H
B10050128106	chr5	128106182	AFTH6.1a	C	C	C	C	H
B10050139195	chr5	139195333	AFTH6.1a	T	T	T	T	H
B10050141779	chr5	141779682	AFTH6.1a	G	G	G	G	H
B10050148036	chr5	148036815	AFTH6.1a	G	G	G	G	H
B10060004291	chr6	4291294	AFTH6.1a	G	G	G	G	H
B10060009822	chr6	9822420	AFTH6.1a	A	A	A	A	H
B10060017607	chr6	17607403	AFTH6.1a	T	T	T	T	H
B10060021657	chr6	21657089	AFTH6.1a	G	G	G	G	H
B10060034750	chr6	34750322	AFTH6.1a	A	A	A	A	H
B10060036174	chr6	36174880	AFTH6.1a	A	A	A	a	H
B10060054846	chr6	54846245	AFTH6.1a	C	C	C	C	H
B10060058996	chr6	58996517	AFTH6.1a	G	G	G	G	H
B10060061007	chr6	61007528	AFTH6.1a	A	A	A	A	H
B10060066452	chr6	66452480	AFTH6.1a	C	C	C	C	H
B10060068656	chr6	68656197	AFTH6.1a	G	G	G	G	H
B10060079362	chr6	79362625	AFTH6.1a	C	C	C	C	H
B10060088206	chr6	88206671	AFTH6.1a	A	A	A	A	H
B10060094042	chr6	94042685	AFTH6.1a	C	C	C	C	H
B10060099533	chr6	99533539	AFTH6.1a	A	A	A	A	H
B10060106010	chr6	106010794	AFTH6.1a	T	T	T	T	H
B10060110363	chr6	110363110	AFTH6.1a	C	C	C	C	H
B10060116657	chr6	116657364	AFTH6.1a	T	G	G	T	H
B10060126324	chr6	126324135	AFTH6.1a	G	G	G	G	H
B10060128149	chr6	128149453	AFTH6.1a	C	C	C	C	H
B10060131025	chr6	131025127	AFTH6.1a	T	T	T	T	H
B10060135960	chr6	135960350	AFTH6.1a	C	C	C	C	H
B10070003297	chr7	3297011	AFTH6.1a	C	C	C	C	H
B10070016044	chr7	16044382	AFTH6.1a	G	G	G	G	H
B10070018215	chr7	18215827	AFTH6.1a	C	C	C	C	H
B10070029537	chr7	29537458	AFTH6.1a	T	T	T	T	H
B10070031212	chr7	31212821	AFTH6.1a	T	T	T	T	H
B10070033583	chr7	33583810	AFTH6.1a	A	A	A	A	H
B10070045848	chr7	45848873	AFTH6.1a	A	A	A	A	H
B10070047342	chr7	47342938	AFTH6.1a	G	G	G	G	H
B10070049040	chr7	49040366	AFTH6.1a	T	T	T	T	H
B10070063080	chr7	63080046	AFTH6.1a	G	G	G	G	H
B10070064317	chr7	64317122	AFTH6.1a	G	G	G	G	H
B10070065091	chr7	65091839	AFTH6.1a	G	G	G	G	H
B10070070810	chr7	70810942	AFTH6.1a	C	C	C	C	H
B10070076537	chr7	76537037	AFTH6.1a	C	C	C	C	H
B10070082918	chr7	82918665	AFTH6.1a	C	C	C	C	H
B10070084264	chr7	84264172	AFTH6.1a	C	C	C	C	H
B10070095789	chr7	95789181	AFTH6.1a	G	G	G	G	H
B10070099396	chr7	99396687	AFTH6.1a	C	C	C	C	H
B10070113133	chr7	113133877	AFTH6.1a	G	G	G	G	H
B10070117437	chr7	117437064	AFTH6.1a	T	T	T	T	H
B10070122009	chr7	122009236	AFTH6.1a	G	G	G	G	H
B10070127434	chr7	127434812	AFTH6.1a	T	T	T	T	H
B10070133100	chr7	133100570	AFTH6.1a	G	G	G	G	H
B10080005015	chr8	5015149	AFTH6.1a	A	A	A	A	H
B10080015008	chr8	15008731	AFTH6.1a	C	C	C	C	H
B10080022967	chr8	22967500	AFTH6.1a	T	T	T	C	H
B10080030923	chr8	30923118	AFTH6.1a	T	T	T	T	H
B10080036499	chr8	36499944	AFTH6.1a	G	G	G	G	H
B10080042197	chr8	42197161	AFTH6.1a	C	C	C	C	H
B10080047281	chr8	47281424	AFTH6.1a	G	G	G	G	H
B10080051574	chr8	51574733	AFTH6.1a	A	A	A	A	H
B10080055779	chr8	55779883	AFTH6.1a	A	A	A	C	H
B10080061578	chr8	61578881	AFTH6.1a	C	C	C	C	H
B10080064968	chr8	64968143	AFTH6.1a	C	C	C	C	H
B10080076044	chr8	76044843	AFTH6.1a	G	G	G	G	H
B10080077758	chr8	77758625	AFTH6.1a	G	G	G	G	H
B10080087398	chr8	87398072	AFTH6.1a	T	T	T	T	H
B10080094572	chr8	94572656	AFTH6.1a	G	G	G	G	H
B10080098934	chr8	98934974	AFTH6.1a	A	A	A	A	H
B10080102623	chr8	102623597	AFTH6.1a	G	G	G	T	H
B10080106632	chr8	106632726	AFTH6.1a	C	C	C	N	H
B10080111998	chr8	111998176	AFTH6.1a	G	G	G	G	H
B10080116108	chr8	116108228	AFTH6.1a	A	A	A	G	H
B10080124840	chr8	124840433	AFTH6.1a	G	G	G	G	H
B10090010449	chr9	10449192	AFTH6.1a	A	A	A	A	H
B10090022286	chr9	22286612	AFTH6.1a	A	A	A	A	H
B10090023311	chr9	23311302	AFTH6.1a	C	C	C	C	H
B10090034526	chr9	34526804	AFTH6.1a	T	T	T	T	H
B10090038051	chr9	38051838	AFTH6.1a	T	T	G	T	H
B10090046480	chr9	46480770	AFTH6.1a	G	G	G	G	H
B10090055244	chr9	55244599	AFTH6.1a	G	G	G	G	H
B10090060264	chr9	60264109	AFTH6.1a	G	G	G	G	H
B10090067593	chr9	67593893	AFTH6.1a	T	T	T	T	H
B10090072902	chr9	72902314	AFTH6.1a	G	G	G	G	H
B10090081859	chr9	81859520	AFTH6.1a	G	G	G	G	H
B10090084775	chr9	84775067	AFTH6.1a	A	A	A	A	H
B10090088074	chr9	88074547	AFTH6.1a	G	G	G	G	H
B10090104682	chr9	104682107	AFTH6.1a	G	G	G	G	H
B10090113147	chr9	113147944	AFTH6.1a	C	C	C	C	H
B10090113414	chr9	113414100	AFTH6.1a	C	C	C	C	H
B10090119552	chr9	119552799	AFTH6.1a	C	C	C	C	H
B10100004141	chr10	4141992	AFTH6.1a	C	C	C	C	H
B10100008173	chr10	8173223	AFTH6.1a	C	C	C	C	H
B10100012738	chr10	12738113	AFTH6.1a	G	G	G	G	H
B10100021017	chr10	21017584	AFTH6.1a	A	A	A	A	H
B10100030344	chr10	30344093	AFTH6.1a	G	G	G	G	H
B10100036533	chr10	36533715	AFTH6.1a	T	T	T	T	H
B10100040358	chr10	40358973	AFTH6.1a	A	A	A	A	H
B10100045668	chr10	45668615	AFTH6.1a	G	G	G	A	H
B10100049973	chr10	49973951	AFTH6.1a	C	C	C	C	H
B10100056873	chr10	56873956	AFTH6.1a	G	G	G	N	H
B10100061261	chr10	61261758	AFTH6.1a	C	C	C	C	H
B10100069016	chr10	69016430	AFTH6.1a	G	G	G	G	H
B10100080315	chr10	80315661	AFTH6.1a	G	G	G	G	H
B10100081169	chr10	81169937	AFTH6.1a	C	C	C	C	H
B10100095438	chr10	95438736	AFTH6.1a	G	G	G	G	H
B10100102274	chr10	102274369	AFTH6.1a	A	A	A	A	H
B10100107417	chr10	107417397	AFTH6.1a	C	C	C	C	H
B10100117392	chr10	117392798	AFTH6.1a	T	T	T	T	H
B10100120831	chr10	120831485	AFTH6.1a	G	G	G	G	H
B10100129681	chr10	129681329	AFTH6.1a	A	A	A	A	H
B10110007073	chr11	7073303	AFTH6.1a	C	C	C	C	H
B10110020314	chr11	20314408	AFTH6.1a	G	G	G	G	H
B10110022607	chr11	22607303	AFTH6.1a	C	C	C	N	H
B10110029009	chr11	29009784	AFTH6.1a	A	A	A	A	H
B10110035440	chr11	35440082	AFTH6.1a	G	G	G	G	H
B10110039444	chr11	39444310	AFTH6.1a	A	A	A	G	H
B10110043520	chr11	43520174	AFTH6.1a	-	-	T	C	H
B10110047928	chr11	47928125	AFTH6.1a	T	T	T	C	H
B10110055036	chr11	55036243	AFTH6.1a	-	-	A	G	H
B10110055205	chr11	55205195	AFTH6.1a	A	A	A	A	H
B10110075789	chr11	75789200	AFTH6.1a	C	C	C	C	H
B10110078878	chr11	78878764	AFTH6.1a	G	G	G	G	H
B10110083579	chr11	83579315	AFTH6.1a	A	A	A	A	H
B10110088223	chr11	88223508	AFTH6.1a	T	T	T	T	H
B10110098079	chr11	98079218	AFTH6.1a	G	G	G	G	H
B10110103868	chr11	103868607	AFTH6.1a	G	G	G	G	H
B10110110025	chr11	110025154	AFTH6.1a	C	C	C	C	H
B10110114742	chr11	114742831	AFTH6.1a	G	G	G	G	H
B10110119574	chr11	119574262	AFTH6.1a	C	C	C	C	H
B10120007384	chr12	7384486	AFTH6.1a	G	G	G	G	H
B10120010122	chr12	10122652	AFTH6.1a	C	C	C	C	H
B10120015127	chr12	15127550	AFTH6.1a	T	T	T	T	H
B10120024529	chr12	24529430	AFTH6.1a	G	G	G	G	H
B10120025490	chr12	25490262	AFTH6.1a	-	-	T	T	H
B10120036211	chr12	36211397	AFTH6.1a	A	A	A	A	H
B10120040944	chr12	40944236	AFTH6.1a	C	C	C	C	H
B10120047804	chr12	47804199	AFTH6.1a	A	A	A	A	H
B10120052207	chr12	52207205	AFTH6.1a	T	T	T	T	H
B10120056436	chr12	56436095	AFTH6.1a	G	G	G	G	H
B10120064576	chr12	64576032	AFTH6.1a	C	C	C	C	H
B10120069851	chr12	69851984	AFTH6.1a	C	C	C	C	H
B10120076509	chr12	76509019	AFTH6.1a	G	G	G	G	H
B10120083468	chr12	83468434	AFTH6.1a	G	G	G	G	H
B10120089932	chr12	89932806	AFTH6.1a	C	C	C	C	H
B10120094104	chr12	94104252	AFTH6.1a	C	C	C	C	H
B10120104642	chr12	104642951	AFTH6.1a	G	G	G	G	H
B10120111115	chr12	111115692	AFTH6.1a	T	T	T	T	H
B10130005843	chr13	5843552	AFTH6.1a	T	T	T	T	H
B10130011491	chr13	11491322	AFTH6.1a	G	G	G	G	H
B10130016935	chr13	16935026	AFTH6.1a	G	G	G	G	H
B10130021158	chr13	21158255	AFTH6.1a	C	C	C	C	H
B10130023874	chr13	23874382	AFTH6.1a	G	G	G	G	H
B10130032124	chr13	32124864	AFTH6.1a	A	A	A	G	H
B10130036418	chr13	36418743	AFTH6.1a	A	A	A	G	H
B10130042944	chr13	42944725	AFTH6.1a	G	G	G	G	H
B10130052316	chr13	52316488	AFTH6.1a	C	C	C	C	H
B10130057702	chr13	57702054	AFTH6.1a	T	T	T	T	H
B10130062259	chr13	62259059	AFTH6.1a	T	T	T	T	H
B10130062380	chr13	62380692	AFTH6.1a	C	C	C	C	H
B10130073508	chr13	73508428	AFTH6.1a	G	G	G	G	H
B10130077563	chr13	77563419	AFTH6.1a	-	-	A	A	H
B10130089784	chr13	89784023	AFTH6.1a	C	C	C	C	H
B10130092699	chr13	92699105	AFTH6.1a	G	G	G	G	H
B10130099203	chr13	99203650	AFTH6.1a	T	T	T	T	H
B10130102064	chr13	102064320	AFTH6.1a	C	C	C	C	H
B10130103262	chr13	103262057	AFTH6.1a	A	A	A	T	H
B10130104359	chr13	104359568	AFTH6.1a	T	T	T	T	H
B10130110126	chr13	110126090	AFTH6.1a	C	C	C	C	H
B10130119822	chr13	119822174	AFTH6.1a	-	-	C	C	H
B10140010361	chr14	10361426	AFTH6.1a	T	T	T	T	H
B10140022058	chr14	22058434	AFTH6.1a	T	T	T	T	H
B10140022389	chr14	22389534	AFTH6.1a	G	G	G	G	H
B10140028145	chr14	28145003	AFTH6.1a	G	G	G	G	H
B10140033051	chr14	33051211	AFTH6.1a	A	A	A	A	H
B10140036097	chr14	36097099	AFTH6.1a	-	-	N	N	H
B10140039858	chr14	39858194	AFTH6.1a	A	A	A	A	H
B10140048581	chr14	48581207	AFTH6.1a	T	T	T	T	H
B10140052251	chr14	52251079	AFTH6.1a	-	-	N	N	H
B10140060302	chr14	60302832	AFTH6.1a	G	G	G	G	H
B10140076394	chr14	76394082	AFTH6.1a	G	G	G	G	H
B10140086645	chr14	86645637	AFTH6.1a	A	A	A	A	H
B10140092334	chr14	92334525	AFTH6.1a	G	G	G	G	H
B10140096737	chr14	96737878	AFTH6.1a	G	G	G	G	H
B10140098063	chr14	98063578	AFTH6.1a	A	A	A	A	H
B10140114210	chr14	114210965	AFTH6.1a	C	C	C	C	H
B10140119424	chr14	119424183	AFTH6.1a	C	C	C	C	H
B10140123314	chr14	123314100	AFTH6.1a	C	C	C	C	H
B10150006015	chr15	6015815	AFTH6.1a	A	A	A	A	H
B10150014541	chr15	14541861	AFTH6.1a	T	T	T	T	H
B10150019033	chr15	19033381	AFTH6.1a	G	G	G	G	H
B10150023911	chr15	23911701	AFTH6.1a	C	C	C	C	H
B10150029916	chr15	29916418	AFTH6.1a	C	C	C	C	H
B10150036447	chr15	36447112	AFTH6.1a	G	G	G	G	H
B10150041538	chr15	41538731	AFTH6.1a	C	C	C	T	H
B10150057524	chr15	57524145	AFTH6.1a	G	G	G	G	H
B10150062669	chr15	62669475	AFTH6.1a	T	T	T	T	H
B10150068063	chr15	68063730	AFTH6.1a	G	G	G	G	H
B10150072324	chr15	72324279	AFTH6.1a	C	C	C	C	H
B10150076612	chr15	76612987	AFTH6.1a	A	A	A	A	H
B10150078202	chr15	78202109	AFTH6.1a	-	-	G	G	H
B10150087801	chr15	87801050	AFTH6.1a	A	A	A	A	H
B10150100262	chr15	100262662	AFTH6.1a	C	C	C	C	H
B10160003350	chr16	3350205	AFTH6.1a	C	C	C	C	H
B10160009137	chr16	9137010	AFTH6.1a	C	C	C	C	H
B10160015692	chr16	15692024	AFTH6.1a	A	A	A	A	H
B10160023453	chr16	23453902	AFTH6.1a	-	-	N	N	H
B10160031421	chr16	31421019	AFTH6.1a	G	G	G	T	H
B10160036707	chr16	36707437	AFTH6.1a	G	G	G	G	H
B10160044240	chr16	44240595	AFTH6.1a	T	T	T	T	H
B10160046140	chr16	46140044	AFTH6.1a	T	T	T	T	H
B10160050849	chr16	50849067	AFTH6.1a	C	C	C	C	H
B10160057303	chr16	57303636	AFTH6.1a	C	C	C	C	H
B10160074357	chr16	74357140	AFTH6.1a	C	C	C	C	H
B10160079768	chr16	79768539	AFTH6.1a	A	A	A	A	H
B10160084541	chr16	84541289	AFTH6.1a	T	T	T	T	H
B10160087852	chr16	87852131	AFTH6.1a	A	A	A	A	H
B10170005220	chr17	5220264	AFTH6.1a	G	G	G	G	H
B10170011854	chr17	11854936	AFTH6.1a	G	G	G	G	H
B10170014555	chr17	14555950	AFTH6.1a	-	-	N	N	H
B10170025155	chr17	25155571	AFTH6.1a	C	C	C	C	H
B10170033703	chr17	33703501	AFTH6.1a	G	G	G	G	H
B10170044082	chr17	44082455	AFTH6.1a	G	G	G	G	H
B10170050345	chr17	50345260	AFTH6.1a	C	C	C	C	H
B10170054443	chr17	54443364	AFTH6.1a	G	G	G	G	H
B10170063375	chr17	63375221	AFTH6.1a	T	T	T	T	H
B10170073588	chr17	73588061	AFTH6.1a	C	C	C	C	H
B10170079766	chr17	79766279	AFTH6.1a	G	G	G	G	H
B10170084335	chr17	84335226	AFTH6.1a	C	C	C	C	H
B10170088332	chr17	88332616	AFTH6.1a	G	G	G	G	H
B10170094176	chr17	94176066	AFTH6.1a	A	A	A	A	H
B10180007578	chr18	7578658	AFTH6.1a	G	G	G	G	H
B10180010250	chr18	10250620	AFTH6.1a	C	C	C	C	H
B10180015858	chr18	15858013	AFTH6.1a	G	G	G	G	H
B10180025968	chr18	25968208	AFTH6.1a	G	G	G	G	H
B10180026752	chr18	26752907	AFTH6.1a	C	C	C	C	H
B10180028133	chr18	28133179	AFTH6.1a	G	G	G	G	H
B10180031648	chr18	31648269	AFTH6.1a	-	-	G	G	H
B10180039659	chr18	39659830	AFTH6.1a	T	T	T	T	H
B10180048031	chr18	48031004	AFTH6.1a	A	A	A	A	H
B10180054598	chr18	54598654	AFTH6.1a	T	T	T	T	H
B10180058895	chr18	58895003	AFTH6.1a	G	G	G	G	H
B10180064516	chr18	64516858	AFTH6.1a	A	A	A	A	H
B10180069166	chr18	69166708	AFTH6.1a	C	C	C	C	H
B10180072025	chr18	72025350	AFTH6.1a	C	C	C	C	H
B10190005221	chr19	5221815	AFTH6.1a	G	G	G	G	H
B10190010189	chr19	10189452	AFTH6.1a	A	A	A	A	H
B10190016034	chr19	16034650	AFTH6.1a	G	G	G	G	H
B10190025020	chr19	25020569	AFTH6.1a	G	G	G	G	H
B10190029865	chr19	29865724	AFTH6.1a	C	C	C	H	H
B10190034987	chr19	34987728	AFTH6.1a	C	C	C	C	H
B10190041078	chr19	41078782	AFTH6.1a	C	C	C	C	H
B10190050633	chr19	50633929	AFTH6.1a	C	C	C	C	H
B10190058601	chr19	58601342	AFTH6.1a	C	C	C	C	H
B10230004555	chrX	4555681	AFTH6.1a	G	G	G	G	H
B10230042432	chrX	42432775	AFTH6.1a	G	G	G	G	H
B10230071410	chrX	71410565	AFTH6.1a	G	G	G	G	H
B10230089322	chrX	89322527	AFTH6.1a	T	T	T	T	H
B10230129018	chrX	129018034	AFTH6.1a	-	-	G	g	H
B10230168328	chrX	168328549	AFTH6.1a	C	C	C	C	H
B6_01-074963079-S	chr1	74916505	AFTH6.1a	T	C	T	C	H
B6_03-120369799-S	chr3	120666881	AFTH6.1a	A	C	A	C	H
B6_04-154488272-S	chr4	155114163	AFTH6.1a	-	-	G	G	H
B6_07-006676820-S	chr7	6724109	AFTH6.1a	T	T	T	T	H
B6_07-106324400-S	chr7	99175890	AFTH6.1a	G	G	G	G	H
B6_09-036892423-S	chr9	37084838	AFTH6.1a	G	G	G	G	H
B6_rs30314218	chr6	40079338	AFTH6.1a	A	C	A	C	H
B6_rs30447436	chr19	52068802	AFTH6.1a	T	C	C	T	H
B6_X-014247938-S	chrX	14670812	AFTH6.1a	C	C	C	C	H
backupJAX00016442	chr10	31718843	AFTH6.1a	A	A	A	G	H
backupJAX00022240	chr10	109925893	AFTH6.1a	A	A	A	G	H
backupJAX00039505	chr12	98130422	AFTH6.1a	A	A	A	G	H
backupJAX00155998	chr7	115676795	AFTH6.1a	A	A	A	G	H
backupJAX00184922	chrX	136048006	AFTH6.1a	G	G	G	G	H
backupJAX00196449	chr10	97924076	AFTH6.1a	A	A	A	G	H
backupJAX00290965	chr10	63736116	AFTH6.1a	G	G	G	A	H
backupJAX00420694	chr16	51052708	AFTH6.1a	C	C	C	C	H
backupJAX00478436	chr19	44543584	AFTH6.1a	G	G	G	G	H
backupJAX00641493	chr7	64572685	AFTH6.1a	A	A	A	G	H
backupJAX00655058	chr7	126285417	AFTH6.1a	C	C	C	C	H
backuprs50526017	chr9	36840426	AFTH6.1a	C	C	C	C	H
backupUNC010628673	chr1	151111612	AFTH6.1a	A	A	A	C	H
backupUNC030163295	chr3	104320698	AFTH6.1a	C	C	C	T	H
backupUNC030495445	chr3	96410639	AFTH6.1a	A	A	A	A	H
backupUNC030498753	chr3	100692862	AFTH6.1a	A	A	A	A	H
backupUNC030615251	chr3	78594019	AFTH6.1a	C	C	C	T	H
backupUNC050029531	chr5	16608488	AFTH6.1a	A	G	A	G	H
backupUNC050199022	chr5	119880785	AFTH6.1a	T	C	C	T	H
backupUNC050366414	chr5	56271780	AFTH6.1a	C	C	C	C	H
backupUNC060481335	chr6	54057349	AFTH6.1a	A	G	A	G	H
backupUNC060640434	chr6	72586683	AFTH6.1a	A	G	A	G	H
backupUNC070627737	chr7	28041804	AFTH6.1a	A	A	A	G	H
backupUNC070738764	chr7	116117732	AFTH6.1a	-	-	A	G	H
backupUNC080507138	chr8	80869689	AFTH6.1a	A	A	A	A	H
backupUNC100137989	chr10	123738594	AFTH6.1a	A	G	A	G	H
backupUNC100196659	chr10	11173957	AFTH6.1a	T	T	T	C	H
backupUNC120171345	chr12	67769815	AFTH6.1a	G	G	G	G	H
backupUNC130055300	chr13	45202912	AFTH6.1a	A	A	A	G	H
backupUNC130091299	chr13	65046263	AFTH6.1a	A	A	A	A	H
backupUNC130359831	chr13	104818712	AFTH6.1a	G	G	G	G	H
backupUNC200013645	chrX	57855688	AFTH6.1a	A	A	A	G	H
backupUNC200204428	chrX	151472932	AFTH6.1a	G	G	G	A	H
DIV050011328	chr5	11328165	AFTH6.1a	C	C	C	C	H
DIV050094326	chr5	94326597	AFTH6.1a	G	G	G	G	H
DIV050095089	chr5	95089013	AFTH6.1a	-	-	T	T	H
DIV070007868	chr7	7868860	AFTH6.1a	-	-	N	N	H
DIV070008493	chr7	8493764	AFTH6.1a	-	-	N	N	H
DIV070015426	chr7	15426867	AFTH6.1a	-	-	T	T	H
DIV070020526	chr7	20526950	AFTH6.1a	T	G	h	G	H
DIV070032510	chr7	32510858	AFTH6.1a	A	A	A	N	H
DIV080021502	chr8	21502091	AFTH6.1a	A	A	A	a	H
DIV120115428	chr12	115428830	AFTH6.1a	-	-	N	N	H
DIV140005230	chr14	5230833	AFTH6.1a	-	-	N	N	H
DIV140005965	chr14	5965373	AFTH6.1a	C	C	C	C	H
DIV140053221	chr14	53221401	AFTH6.1a	-	-	N	N	H
DIV200028191	chrX	28191674	AFTH6.1a	C	C	C	C	H
DIV200029564	chrX	29564010	AFTH6.1a	-	-	N	N	H
DIV200035328	chrX	35328723	AFTH6.1a	C	C	C	C	H
DIV200054045	chrX	54045022	AFTH6.1a	C	C	C	C	H
DIV200148248	chrX	148248926	AFTH6.1a	-	-	N	N	H
DIV200148961	chrX	148961249	AFTH6.1a	G	G	G	G	H
DIV200149656	chrX	149656939	AFTH6.1a	G	G	G	G	H
gB6_01-150177251-S	chr1	148330121	AFTH6.1a	C	C	C	C	H
gB6_rs13481676	chr13	6304055	AFTH6.1a	A	A	A	G	H
gB6_rs29158719	chr12	5961128	AFTH6.1a	A	G	A	G	H
gbackupJAX00005508	chr1	76703258	AFTH6.1a	A	A	A	G	H
gbackupJAX00017686	chr10	48476816	AFTH6.1a	C	C	C	T	H
gbackupJAX00017686b	chr10	48476816	AFTH6.1a	C	C	C	T	H
gbackupJAX00019938	chr10	78971628	AFTH6.1a	A	A	A	C	H
gbackupJAX00041510	chr13	7999300	AFTH6.1a	G	G	G	G	H
gbackupJAX00106851	chr3	44983565	AFTH6.1a	T	T	T	C	H
gbackupJAX00184922	chrX	136048006	AFTH6.1a	G	G	G	G	H
gbackupJAX00215705	chr2	16450126	AFTH6.1a	T	C	T	C	H
gbackupJAX00269153	chr1	139478830	AFTH6.1a	T	T	T	C	H
gbackupJAX00288802	chr10	47135718	AFTH6.1a	C	C	C	A	H
gbackupUNC020104494	chr2	78946101	AFTH6.1a	C	C	C	T	H
gbackupUNC020481320	chr2	109214703	AFTH6.1a	C	C	C	T	H
gbackupUNC030187275	chr3	117487795	AFTH6.1a	T	T	T	C	H
gbackupUNC030870967	chr3	22891613	AFTH6.1a	A	A	A	C	H
gbackupUNC050328531	chr5	34828203	AFTH6.1a	A	G	A	G	H
gbackupUNC060363218	chr6	35943985	AFTH6.1a	T	T	T	C	H
gbackupUNC060392916	chr6	96301222	AFTH6.1a	T	C	T	C	H
gbackupUNC060640434	chr6	72586683	AFTH6.1a	A	G	A	G	H
gbackupUNC070738764	chr7	116117732	AFTH6.1a	-	-	A	G	H
gbackupUNC080049517	chr8	13427078	AFTH6.1a	A	A	A	G	H
gbackupUNC090156067	chr9	79252402	AFTH6.1a	T	T	T	T	H
gbackupUNC100621301	chr10	34177110	AFTH6.1a	C	C	C	T	H
gbackupUNC120343260	chr12	4176842	AFTH6.1a	C	C	C	T	H
gbackupUNC120422555	chr12	71497283	AFTH6.1a	G	G	G	A	H
gbackupUNC130055300	chr13	45202912	AFTH6.1a	A	A	A	G	H
gbackupUNC130294653	chr13	54789697	AFTH6.1a	-	-	C	C	H
gbackupUNC131411267	chr13	62959984	AFTH6.1a	C	C	C	C	H
gbackupUNC140859505	chr14	35988942	AFTH6.1a	-	-	C	T	H
gbackupUNC160014695	chr16	7247559	AFTH6.1a	G	G	G	G	H
gbackupUNC160475666	chr16	21215678	AFTH6.1a	C	C	C	T	H
gbackupUNC170124468	chr17	50294315	AFTH6.1a	C	C	C	C	H
gbackupUNC170152056	chr17	68278042	AFTH6.1a	C	C	C	T	H
gbackupUNC180006260	chr18	6988699	AFTH6.1a	C	C	C	A	H
gbackupUNC180311503	chr18	76199964	AFTH6.1a	A	A	A	A	H
gbackupUNC190150199	chr19	15357109	AFTH6.1a	C	C	C	T	H
gbackupUNC200012354	chrX	52715176	AFTH6.1a	T	T	T	G	H
gbackupUNC200153103	chrX	118529009	AFTH6.1a	T	T	T	T	H
gbackupUNC200249354	chrX	10711800	AFTH6.1a	A	A	A	A	H
gbackupUNC200355425	chrX	19111097	AFTH6.1a	A	A	A	C	H
gbJAX00725013	chrY	700584	AFTH6.1a	G	G	G	G	H
gbJAX00725015	chrY	727664	AFTH6.1a	G	G	G	G	H
gbJAX00725023	chrY	973346	AFTH6.1a	C	C	C	C	H
gbJAX00725024	chrY	992334	AFTH6.1a	T	T	T	T	H
gbJAX00725028	chrY	993270	AFTH6.1a	A	A	A	A	H
gbJAX00725030	chrY	994094	AFTH6.1a	G	G	G	G	H
gbJAX00725031	chrY	994627	AFTH6.1a	G	G	G	G	H
gbJAX00725032	chrY	1029583	AFTH6.1a	C	C	T	C	H
gbJAX00725036	chrY	1224760	AFTH6.1a	A	A	A	A	H
gbJAX00725040	chrY	1339067	AFTH6.1a	-	-	A	C	H
gbJAX00725041	chrY	1339798	AFTH6.1a	T	T	T	T	H
gbJAX00725042	chrY	1345173	AFTH6.1a	G	G	T	G	H
gbJAX00725047	chrY	2267574	AFTH6.1a	-	-	N	N	H
gbJAX00725048	chrY	2267638	AFTH6.1a	A	A	A	A	H
gbJAX00725049	chrY	2273928	AFTH6.1a	A	A	A	A	H
gbJAX00725068	chrY	992578	AFTH6.1a	G	G	G	G	H
gbJAX00725069	chrY	994489	AFTH6.1a	G	G	G	G	H
gbJAX00725070	chrY	994580	AFTH6.1a	A	A	A	A	H
gbJAX00725073	chrY	1097517	AFTH6.1a	A	A	A	A	H
gbJAX00725078	chrY	1446671	AFTH6.1a	T	T	G	T	H
gbJAX00725080	chrY	1876272	AFTH6.1a	A	A	A	A	H
gbJAX00725085	chrY	2353796	AFTH6.1a	A	A	A	A	H
gbJAX00725087	chrY	2385679	AFTH6.1a	A	A	A	A	H
gbJAX00725093	chrY	3907737	AFTH6.1a	T	T	T	T	H
gbJAX00725095	chrY	4019318	AFTH6.1a	A	A	A	A	H
gCEAJAX00127090	chr5	12260003	AFTH6.1a	T	T	T	T	H
gCEAJAX00659602	chr8	5781389	AFTH6.1a	A	A	A	C	H
gcr15snv50	chr3	93679674	AFTH6.1a	T	T	H	G	H
gcr2snv239	chr6	130693968	AFTH6.1a	-	-	N	N	H
gcr38snv237	chr12	19594043	AFTH6.1a	-	-	G	G	H
gcr38snv251	chr12	20285747	AFTH6.1a	-	-	N	N	H
gcr38snv37	chr12	18636978	AFTH6.1a	C	C	C	C	H
gcr38snv399	chr12	22547000	AFTH6.1a	-	-	G	G	H
gcr55snv13	chrX	24234822	AFTH6.1a	G	G	G	G	H
gICR081	chr1	95752633	AFTH6.1a	A	A	A	A	H
gICR1009	chr2	45755473	AFTH6.1a	G	G	G	G	H
gICR1173	chr2	149057968	AFTH6.1a	A	A	A	G	H
gICR1189	chr3	4372692	AFTH6.1a	C	C	C	C	H
gICR1223	chr3	7739093	AFTH6.1a	-	-	N	N	H
gICR1289	chr3	42604996	AFTH6.1a	G	G	G	g	H
gICR1328	chr3	71273566	AFTH6.1a	G	G	G	G	H
gICR1410	chr3	111296963	AFTH6.1a	-	-	N	N	H
gICR1414	chr3	111776150	AFTH6.1a	G	G	G	G	H
gICR1457	chr4	16993681	AFTH6.1a	-	-	A	A	H
gICR1649	chr5	86669353	AFTH6.1a	A	G	A	G	H
gICR1791	chr7	10616361	AFTH6.1a	G	G	G	G	H
gICR1796	chr7	11248356	AFTH6.1a	-	-	N	N	H
gICR1923	chr9	8045081	AFTH6.1a	A	A	A	N	H
gICR1940	chr9	18978173	AFTH6.1a	-	-	A	G	H
gICR239	chr10	5699427	AFTH6.1a	G	G	G	A	H
gICR258	chr10	3794077	AFTH6.1a	T	T	T	G	H
gICR290	chr10	74274864	AFTH6.1a	G	G	G	G	H
gICR301	chr10	104383734	AFTH6.1a	C	C	C	C	H
gICR304	chr10	104655156	AFTH6.1a	-	-	C	C	H
gICR354	chr12	17932216	AFTH6.1a	-	-	N	N	H
gICR362	chr12	20753132	AFTH6.1a	T	T	T	T	H
gICR4001	chr1	26502197	AFTH6.1a	G	G	G	G	H
gICR407	chr12	60757083	AFTH6.1a	-	-	N	N	H
gICR4115	chr1	110999793	AFTH6.1a	G	G	G	G	H
gICR4117	chr1	111175687	AFTH6.1a	-	-	C	C	H
gICR4180	chr1	117749423	AFTH6.1a	C	C	C	C	H
gICR4461	chr12	67012080	AFTH6.1a	-	-	G	A	H
gICR4598	chr14	13404716	AFTH6.1a	C	C	C	A	H
gICR4636	chr14	16854577	AFTH6.1a	-	-	C	C	H
gICR4841	chr17	18596486	AFTH6.1a	A	A	A	G	H
gICR4973	chr18	19750093	AFTH6.1a	T	T	T	T	H
gICR5045	chr2	85336432	AFTH6.1a	G	G	G	G	H
gICR5123	chr2	95957971	AFTH6.1a	-	-	N	N	H
gICR5142	chr2	97963984	AFTH6.1a	A	A	A	A	H
gICR5342	chr3	74751140	AFTH6.1a	G	G	G	T	H
gICR5473	chr4	110869554	AFTH6.1a	C	C	C	C	H
gICR5505	chr4	147535674	AFTH6.1a	T	G	T	H	H
gICR5847	chr7	39668891	AFTH6.1a	T	T	T	T	H
gICR5959	chr9	24968170	AFTH6.1a	T	C	T	C	H
gICR5971	chrX	76319186	AFTH6.1a	C	C	C	C	H
gICR5977	chrX	86948529	AFTH6.1a	A	A	A	A	H
gICR656	chr14	39855196	AFTH6.1a	-	-	C	N	H
gICR788	chr15	23719705	AFTH6.1a	-	-	N	N	H
gICR856	chr17	20050634	AFTH6.1a	-	-	G	G	H
gICR926	chr17	39954678	AFTH6.1a	A	A	A	G	H
gICR979	chr19	13657222	AFTH6.1a	-	-	T	T	H
gJAX00000353	chr1	7698048	AFTH6.1a	G	G	G	G	H
gJAX00001099	chr1	17753014	AFTH6.1a	C	C	C	T	H
gJAX00003475	chr1	49480654	AFTH6.1a	C	C	C	T	H
gJAX00006124	chr1	84908968	AFTH6.1a	C	C	C	C	H
gJAX00007709	chr1	106344762	AFTH6.1a	G	G	G	G	H
gJAX00008269	chr1	113834083	AFTH6.1a	T	T	T	C	H
gJAX00010715	chr1	146782668	AFTH6.1a	G	G	G	G	H
gJAX00013701	chr1	187116521	AFTH6.1a	G	G	G	A	H
gJAX00013965	chr1	190655586	AFTH6.1a	G	G	G	G	H
gJAX00014191	chr1	193673297	AFTH6.1a	A	A	A	G	H
gJAX00015138	chr10	14268017	AFTH6.1a	C	C	C	C	H
gJAX00016725	chr10	35493524	AFTH6.1a	T	T	T	C	H
gJAX00017394	chr10	44452750	AFTH6.1a	T	T	T	C	H
gJAX00017599	chr10	47253852	AFTH6.1a	C	C	C	C	H
gJAX00017638	chr10	47783753	AFTH6.1a	G	G	G	G	H
gJAX00020088	chr10	81003769	AFTH6.1a	A	A	A	G	H
gJAX00020156	chr10	82022093	AFTH6.1a	A	G	H	G	H
gJAX00021550	chr10	100704930	AFTH6.1a	G	G	G	A	H
gJAX00023857	chr11	4139872	AFTH6.1a	-	-	G	T	H
gJAX00027445	chr11	52520308	AFTH6.1a	T	T	T	C	H
gJAX00028051	chr11	60731988	AFTH6.1a	T	C	C	T	H
gJAX00028940	chr11	72595171	AFTH6.1a	T	T	T	T	H
gJAX00029179	chr11	76169847	AFTH6.1a	-	-	A	G	H
gJAX00031251	chr11	103811841	AFTH6.1a	T	C	T	C	H
gJAX00032112	chr11	115311873	AFTH6.1a	C	C	C	C	H
gJAX00032537	chr11	121010099	AFTH6.1a	T	T	T	T	H
gJAX00032741	chr12	4717765	AFTH6.1a	T	T	T	T	H
gJAX00034174	chr12	26288994	AFTH6.1a	G	G	G	G	H
gJAX00034627	chr12	32311109	AFTH6.1a	G	G	G	G	H
gJAX00035764	chr12	47578460	AFTH6.1a	C	C	C	C	H
gJAX00036087	chr12	51849144	AFTH6.1a	G	G	G	G	H
gJAX00038569	chr12	85168978	AFTH6.1a	C	C	C	C	H
gJAX00039918	chr12	103654480	AFTH6.1a	G	G	G	G	H
gJAX00040095	chr12	106063562	AFTH6.1a	G	G	G	A	H
gJAX00040503	chr12	111502547	AFTH6.1a	G	G	G	A	H
gJAX00044326	chr13	46369428	AFTH6.1a	A	A	A	A	H
gJAX00044692	chr13	51260011	AFTH6.1a	C	C	C	C	H
gJAX00045183	chr13	57849647	AFTH6.1a	A	A	A	C	H
gJAX00046037	chr13	70589833	AFTH6.1a	A	A	A	A	H
gJAX00046238	chr13	73264468	AFTH6.1a	C	C	C	C	H
gJAX00046433	chr13	75882576	AFTH6.1a	C	C	C	C	H
gJAX00046944	chr13	82710465	AFTH6.1a	C	C	C	C	H
gJAX00047138	chr13	85296623	AFTH6.1a	G	G	G	A	H
gJAX00047510	chr13	90343817	AFTH6.1a	C	C	C	C	H
gJAX00047614	chr13	91746950	AFTH6.1a	A	A	A	A	H
gJAX00048130	chr13	98656992	AFTH6.1a	A	A	A	G	H
gJAX00049833	chr14	8249135	AFTH6.1a	G	G	G	G	H
gJAX00049884	chr14	8943653	AFTH6.1a	C	C	C	A	H
gJAX00050270	chr14	14108542	AFTH6.1a	C	C	C	C	H
gJAX00050361	chr14	15357978	AFTH6.1a	A	A	A	G	H
gJAX00053250	chr14	56229596	AFTH6.1a	T	T	T	C	H
gJAX00055599	chr14	87903754	AFTH6.1a	G	G	G	G	H
gJAX00055924	chr14	92276096	AFTH6.1a	C	C	C	C	H
gJAX00058379	chr15	3669416	AFTH6.1a	A	A	A	G	H
gJAX00061149	chr15	40782260	AFTH6.1a	C	C	C	T	H
gJAX00061776	chr15	49137016	AFTH6.1a	T	T	T	C	H
gJAX00062845	chr15	63432613	AFTH6.1a	A	A	A	G	H
gJAX00063879	chr15	77207337	AFTH6.1a	-	-	T	C	H
gJAX00065492	chr15	98738191	AFTH6.1a	-	-	A	G	H
gJAX00065905	chr16	3892297	AFTH6.1a	A	A	A	A	H
gJAX00066426	chr16	10838403	AFTH6.1a	C	C	C	C	H
gJAX00066767	chr16	15391011	AFTH6.1a	C	C	C	C	H
gJAX00068715	chr16	41370860	AFTH6.1a	C	C	C	A	H
gJAX00068722	chr16	41459474	AFTH6.1a	A	A	A	G	H
gJAX00068769	chr16	42100226	AFTH6.1a	A	A	A	A	H
gJAX00069521	chr16	52135335	AFTH6.1a	-	-	A	G	H
gJAX00070744	chr16	68576791	AFTH6.1a	A	A	A	G	H
gJAX00072193	chr16	87926418	AFTH6.1a	T	T	T	C	H
gJAX00072369	chr16	90268559	AFTH6.1a	G	G	G	G	H
gJAX00074632	chr17	26091070	AFTH6.1a	G	G	G	A	H
gJAX00076706	chr17	54271832	AFTH6.1a	A	A	A	G	H
gJAX00078576	chr17	79335013	AFTH6.1a	C	C	C	C	H
gJAX00079149	chr17	86993499	AFTH6.1a	G	G	G	G	H
gJAX00079569	chr17	92624015	AFTH6.1a	C	C	C	C	H
gJAX00080014	chr18	6684512	AFTH6.1a	G	G	G	A	H
gJAX00080309	chr18	10631030	AFTH6.1a	A	A	A	G	H
gJAX00081668	chr18	28595269	AFTH6.1a	T	T	T	C	H
gJAX00082377	chr18	38120151	AFTH6.1a	G	G	G	G	H
gJAX00083473	chr18	52772548	AFTH6.1a	C	C	C	C	H
gJAX00083735	chr18	56254299	AFTH6.1a	A	A	A	A	H
gJAX00085313	chr18	77340215	AFTH6.1a	A	A	A	G	H
gJAX00085603	chr18	81259093	AFTH6.1a	C	C	C	T	H
gJAX00087986	chr19	25905180	AFTH6.1a	C	C	C	C	H
gJAX00090151	chr19	54889253	AFTH6.1a	A	G	A	G	H
gJAX00091105	chr2	9477814	AFTH6.1a	C	C	C	C	H
gJAX00091360	chr2	12863553	AFTH6.1a	T	C	C	T	H
gJAX00093084	chr2	35998076	AFTH6.1a	G	G	G	A	H
gJAX00096462	chr2	81300983	AFTH6.1a	C	C	C	T	H
gJAX00096872	chr2	86841406	AFTH6.1a	T	T	T	T	H
gJAX00097245	chr2	92020480	AFTH6.1a	C	C	C	C	H
gJAX00097292	chr2	92657644	AFTH6.1a	C	C	C	C	H
gJAX00097622q	chr2	97097345	AFTH6.1a	C	C	C	N	H
gJAX00098744	chr2	112457989	AFTH6.1a	G	G	G	A	H
gJAX00101549	chr2	150045040	AFTH6.1a	A	A	A	C	H
gJAX00101614	chr2	150901451	AFTH6.1a	G	G	G	G	H
gJAX00101874	chr2	154379034	AFTH6.1a	T	T	T	C	H
gJAX00103339	chr2	173937045	AFTH6.1a	A	A	A	G	H
gJAX00103952	chr3	5921871	AFTH6.1a	C	C	C	A	H
gJAX00104495	chr3	13194502	AFTH6.1a	C	C	C	C	H
gJAX00105532	chr3	27265127	AFTH6.1a	A	A	A	G	H
gJAX00106269	chr3	37105815	AFTH6.1a	A	A	A	A	H
gJAX00108948	chr3	73110678	AFTH6.1a	T	T	T	G	H
gJAX00109616	chr3	82005274	AFTH6.1a	A	A	A	A	H
gJAX00110122	chr3	88755140	AFTH6.1a	G	G	G	G	H
gJAX00110225	chr3	90132263	AFTH6.1a	-	-	T	C	H
gJAX00112120	chr3	116142888	AFTH6.1a	G	G	G	G	H
gJAX00112248	chr3	117862493	AFTH6.1a	C	C	C	C	H
gJAX00112340	chr3	119079444	AFTH6.1a	A	A	A	A	H
gJAX00113359	chr3	132779603	AFTH6.1a	A	A	A	G	H
gJAX00113396	chr3	133244175	AFTH6.1a	C	C	C	C	H
gJAX00113456	chr3	134048247	AFTH6.1a	T	T	T	C	H
gJAX00113489	chr3	134478458	AFTH6.1a	C	C	C	C	H
gJAX00113606	chr3	136023973	AFTH6.1a	G	G	G	G	H
gJAX00113867	chr3	139541413	AFTH6.1a	T	T	T	T	H
gJAX00117877	chr4	36915566	AFTH6.1a	G	G	G	A	H
gJAX00118056	chr4	39331074	AFTH6.1a	T	T	T	T	H
gJAX00118827	chr4	50504383	AFTH6.1a	A	G	H	G	H
gJAX00120036	chr4	68016529	AFTH6.1a	A	A	A	A	H
gJAX00120191	chr4	70099153	AFTH6.1a	A	A	A	A	H
gJAX00120452	chr4	73602269	AFTH6.1a	G	G	G	A	H
gJAX00121562	chr4	88513304	AFTH6.1a	G	G	G	G	H
gJAX00122133	chr4	96135945	AFTH6.1a	A	A	A	A	H
gJAX00122682	chr4	103436482	AFTH6.1a	T	T	T	C	H
gJAX00122831	chr4	105445591	AFTH6.1a	A	A	A	G	H
gJAX00124567	chr4	129623415	AFTH6.1a	T	T	T	C	H
gJAX00128535	chr5	32319918	AFTH6.1a	T	C	T	C	H
gJAX00129860	chr5	50060784	AFTH6.1a	A	A	A	A	H
gJAX00130262	chr5	55411655	AFTH6.1a	A	C	A	C	H
gJAX00130999	chr5	65257777	AFTH6.1a	T	C	T	C	H
gJAX00131489	chr5	71781041	AFTH6.1a	T	C	C	T	H
gJAX00131867	chr5	76783431	AFTH6.1a	G	G	G	G	H
gJAX00132181	chr5	80972919	AFTH6.1a	A	G	A	G	H
gJAX00133933	chr5	106378792	AFTH6.1a	T	C	C	T	H
gJAX00135037	chr5	121118717	AFTH6.1a	A	G	A	G	H
gJAX00135217	chr5	123523164	AFTH6.1a	T	C	T	C	H
gJAX00135233	chr5	123719713	AFTH6.1a	A	C	A	C	H
gJAX00137819	chr6	9896362	AFTH6.1a	A	A	A	A	H
gJAX00138005	chr6	12507049	AFTH6.1a	G	G	G	G	H
gJAX00139986	chr6	38972378	AFTH6.1a	T	T	T	T	H
gJAX00141846	chr6	64077629	AFTH6.1a	T	C	T	C	H
gJAX00143111	chr6	81048592	AFTH6.1a	A	G	A	G	H
gJAX00144860	chr6	104352807	AFTH6.1a	A	A	A	A	H
gJAX00144998	chr6	106185581	AFTH6.1a	C	C	C	C	H
gJAX00147625	chr6	141736335	AFTH6.1a	T	C	T	C	H
gJAX00148771	chr7	13022416	AFTH6.1a	T	T	T	T	H
gJAX00148771b	chr7	13022416	AFTH6.1a	T	T	T	T	H
gJAX00149954	chr7	33318143	AFTH6.1a	T	T	T	g	H
gJAX00150300	chr7	37941797	AFTH6.1a	C	C	C	C	H
gJAX00150542	chr7	41946975	AFTH6.1a	C	C	C	T	H
gJAX00153780	chr7	85819140	AFTH6.1a	A	A	a	G	H
gJAX00153844	chr7	86663999	AFTH6.1a	A	A	A	g	H
gJAX00154029	chr7	89151950	AFTH6.1a	A	A	A	A	H
gJAX00154770	chr7	99007410	AFTH6.1a	A	A	A	A	H
gJAX00155180	chr7	104480595	AFTH6.1a	G	G	G	A	H
gJAX00155663	chr7	111189969	AFTH6.1a	T	T	T	G	H
gJAX00156302	chr7	119704394	AFTH6.1a	G	G	G	T	H
gJAX00156443	chr7	121590756	AFTH6.1a	A	A	A	A	H
gJAX00157459	chr7	135083124	AFTH6.1a	T	T	T	C	H
gJAX00157670	chr7	137906730	AFTH6.1a	C	C	C	A	H
gJAX00157824	chr7	139941138	AFTH6.1a	T	T	T	T	H
gJAX00158787	chr8	10499490	AFTH6.1a	G	G	G	G	H
gJAX00159456	chr8	19425380	AFTH6.1a	-	-	N	N	H
gJAX00161235	chr8	44002480	AFTH6.1a	C	C	C	C	H
gJAX00161292	chr8	44759943	AFTH6.1a	A	A	A	G	H
gJAX00161587	chr8	48689257	AFTH6.1a	G	G	G	G	H
gJAX00161916	chr8	53079455	AFTH6.1a	A	A	A	G	H
gJAX00163528	chr8	74916418	AFTH6.1a	C	C	C	T	H
gJAX00164109	chr8	82664788	AFTH6.1a	T	T	T	T	H
gJAX00164358	chr8	86017501	AFTH6.1a	T	T	T	C	H
gJAX00165222	chr8	97515782	AFTH6.1a	C	C	C	C	H
gJAX00165953	chr8	107251048	AFTH6.1a	T	T	T	C	H
gJAX00166095	chr8	109158640	AFTH6.1a	G	G	G	N	H
gJAX00166447	chr8	113857546	AFTH6.1a	G	G	G	G	H
gJAX00167690	chr9	4374130	AFTH6.1a	A	G	G	A	H
gJAX00168049	chr9	9261076	AFTH6.1a	A	G	G	A	H
gJAX00168921r	chr9	21137074	AFTH6.1a	G	G	G	G	H
gJAX00169489	chr9	28716046	AFTH6.1a	A	C	C	A	H
gJAX00171127	chr9	50649342	AFTH6.1a	C	C	C	C	H
gJAX00173604	chr9	83778825	AFTH6.1a	-	-	A	G	H
gJAX00174316	chr9	93338809	AFTH6.1a	T	T	T	T	H
gJAX00174781	chr9	99524828	AFTH6.1a	T	T	T	T	H
gJAX00175225	chr9	105418968	AFTH6.1a	C	C	C	T	H
gJAX00176220	chr9	118766528	AFTH6.1a	A	A	A	A	H
gJAX00176453	chr9	121849403	AFTH6.1a	A	A	A	G	H
gJAX00176646	chrX	5613601	AFTH6.1a	C	C	C	C	H
gJAX00176692	chrX	6245765	AFTH6.1a	-	-	N	N	H
gJAX00177275	chrX	14062892	AFTH6.1a	C	C	C	C	H
gJAX00178463	chrX	43058442	AFTH6.1a	T	T	T	T	H
gJAX00178560	chrX	44401593	AFTH6.1a	C	C	C	C	H
gJAX00179753	chrX	62239036	AFTH6.1a	T	T	T	C	H
gJAX00179815	chrX	63080297	AFTH6.1a	T	T	T	C	H
gJAX00180161	chrX	67727233	AFTH6.1a	A	A	A	G	H
gJAX00180834	chrX	76998181	AFTH6.1a	T	T	T	C	H
gJAX00181000	chrX	79319357	AFTH6.1a	T	T	T	C	H
gJAX00181056	chrX	80079933	AFTH6.1a	T	T	T	G	H
gJAX00181253	chrX	82717000	AFTH6.1a	G	G	G	G	H
gJAX00181261	chrX	82825212	AFTH6.1a	A	A	A	G	H
gJAX00181645	chrX	87972731	AFTH6.1a	-	-	N	N	H
gJAX00181887	chrX	91189323	AFTH6.1a	A	G	H	G	H
gJAX00182437	chrX	98927481	AFTH6.1a	A	A	A	C	H
gJAX00182464	chrX	99289484	AFTH6.1a	C	C	C	C	H
gJAX00183552	chrX	114231283	AFTH6.1a	C	C	C	C	H
gJAX00184153	chrX	122334075	AFTH6.1a	C	C	C	C	H
gJAX00185066	chrX	138007019	AFTH6.1a	G	G	G	A	H
gJAX00190001	chr7	4350873	AFTH6.1a	T	T	T	C	H
gJAX00196453r	chr10	98145667	AFTH6.1a	A	A	A	G	H
gJAX00196462	chr10	98437231	AFTH6.1a	G	G	G	G	H
gJAX00203610	chr13	88269893	AFTH6.1a	A	G	G	G	H
gJAX00215162	chr19	50216558	AFTH6.1a	T	C	T	C	H
gJAX00225545	chr5	17995435	AFTH6.1a	C	C	C	C	H
gJAX00232530	chr7	85325639	AFTH6.1a	-	-	A	A	H
gJAX00237564	chr9	80355270	AFTH6.1a	-	-	N	N	H
gJAX00241755	chr1	10325610	AFTH6.1a	C	C	C	T	H
gJAX00248648	chr1	42287372	AFTH6.1a	G	G	G	G	H
gJAX00249409	chr1	45598788	AFTH6.1a	T	T	T	C	H
gJAX00250282	chr1	50980304	AFTH6.1a	C	C	C	A	H
gJAX00252106	chr1	58184930	AFTH6.1a	A	A	A	G	H
gJAX00252751	chr1	61312969	AFTH6.1a	C	C	C	C	H
gJAX00260958	chr1	101445475	AFTH6.1a	G	G	G	A	H
gJAX00261470	chr1	104282500	AFTH6.1a	G	G	G	G	H
gJAX00263321	chr1	114455470	AFTH6.1a	A	A	A	G	H
gJAX00265277	chr1	123954277	AFTH6.1a	T	T	T	T	H
gJAX00270549	chr1	147699660	AFTH6.1a	T	T	T	T	H
gJAX00272285	chr1	155043259	AFTH6.1a	G	G	G	G	H
gJAX00272462	chr1	155985673	AFTH6.1a	A	A	A	G	H
gJAX00276473	chr1	172956255	AFTH6.1a	G	G	G	G	H
gJAX00277311r	chr1	176453142	AFTH6.1a	G	G	G	A	H
gJAX00277549	chr1	177474820	AFTH6.1a	C	C	C	T	H
gJAX00280215	chr1	190085535	AFTH6.1a	C	C	C	C	H
gJAX00280323	chr1	190487504	AFTH6.1a	G	G	G	A	H
gJAX00280416	chr1	191082535	AFTH6.1a	G	G	G	A	H
gJAX00280436	chr1	191246437	AFTH6.1a	C	C	C	C	H
gJAX00280763	chr1	192869205	AFTH6.1a	G	G	G	A	H
gJAX00280926	chr1	193653881	AFTH6.1a	G	G	G	A	H
gJAX00280954	chr1	193709621	AFTH6.1a	A	A	A	A	H
gJAX00281302	chr10	7069739	AFTH6.1a	C	C	C	A	H
gJAX00281473	chr10	6300887	AFTH6.1a	G	G	G	G	H
gJAX00282343	chr10	8980910	AFTH6.1a	G	G	G	G	H
gJAX00283386	chr10	14522781	AFTH6.1a	G	G	G	G	H
gJAX00286489	chr10	30546956	AFTH6.1a	C	C	C	A	H
gJAX00287024	chr10	34535392	AFTH6.1a	T	T	T	T	H
gJAX00287591	chr10	39261855	AFTH6.1a	G	G	G	G	H
gJAX00288784	chr10	46923178	AFTH6.1a	C	C	C	C	H
gJAX00289411	chr10	51959138	AFTH6.1a	G	G	G	T	H
gJAX00290057	chr10	56634312	AFTH6.1a	T	T	T	C	H
gJAX00290978	chr10	63886068	AFTH6.1a	G	G	G	A	H
gJAX00292464r	chr10	71492736	AFTH6.1a	A	A	A	G	H
gJAX00295209	chr10	88612340	AFTH6.1a	C	C	C	C	H
gJAX00295209b	chr10	88612340	AFTH6.1a	C	C	C	C	H
gJAX00295932	chr10	91792793	AFTH6.1a	T	T	T	C	H
gJAX00296721	chr10	96356665	AFTH6.1a	C	C	C	C	H
gJAX00297233	chr10	100085352	AFTH6.1a	G	G	G	G	H
gJAX00297380	chr10	101605150	AFTH6.1a	T	T	T	C	H
gJAX00297997	chr10	106032881	AFTH6.1a	A	A	A	A	H
gJAX00298189	chr10	107172709	AFTH6.1a	T	T	T	T	H
gJAX00302993	chr11	5589617	AFTH6.1a	C	C	C	C	H
gJAX00305087	chr11	18414079	AFTH6.1a	C	C	C	C	H
gJAX00305747	chr11	22368757	AFTH6.1a	T	T	T	T	H
gJAX00305978	chr11	24136995	AFTH6.1a	A	A	A	G	H
gJAX00306303	chr11	25661217	AFTH6.1a	T	T	T	T	H
gJAX00307028	chr11	31376523	AFTH6.1a	-	-	C	C	H
gJAX00308962	chr11	41999003	AFTH6.1a	T	T	T	C	H
gJAX00312595	chr11	59879356	AFTH6.1a	G	G	G	G	H
gJAX00312934	chr11	61316436	AFTH6.1a	A	G	A	G	H
gJAX00313230	chr11	62667060	AFTH6.1a	G	G	G	G	H
gJAX00316000	chr11	79106280	AFTH6.1a	T	G	T	G	H
gJAX00316560	chr11	82447249	AFTH6.1a	-	-	G	G	H
gJAX00317058	chr11	85174109	AFTH6.1a	A	A	A	A	H
gJAX00317347	chr11	87334314	AFTH6.1a	T	C	C	T	H
gJAX00317950	chr11	90572652	AFTH6.1a	T	G	G	T	H
gJAX00318738	chr11	94411404	AFTH6.1a	G	G	G	G	H
gJAX00323497	chr11	119554388	AFTH6.1a	G	G	G	G	H
gJAX00324477	chr12	6216270	AFTH6.1a	A	A	A	A	H
gJAX00325605	chr12	11608233	AFTH6.1a	A	A	A	G	H
gJAX00326602	chr12	15572746	AFTH6.1a	C	C	C	C	H
gJAX00326718	chr12	16069263	AFTH6.1a	T	T	T	C	H
gJAX00331977	chr12	43339731	AFTH6.1a	A	A	A	G	H
gJAX00333668	chr12	52456101	AFTH6.1a	-	-	G	G	H
gJAX00334542	chr12	56307320	AFTH6.1a	C	C	C	C	H
gJAX00335539	chr12	62042258	AFTH6.1a	A	A	A	A	H
gJAX00335912	chr12	64856673	AFTH6.1a	G	G	G	G	H
gJAX00336586	chr12	68372655	AFTH6.1a	A	A	A	G	H
gJAX00340618	chr12	87172918	AFTH6.1a	C	C	C	C	H
gJAX00340772	chr12	88433531	AFTH6.1a	G	G	G	G	H
gJAX00341506	chr12	91753203	AFTH6.1a	G	G	G	G	H
gJAX00341692	chr12	92163559	AFTH6.1a	G	G	G	G	H
gJAX00343352	chr12	100571394	AFTH6.1a	A	A	A	G	H
gJAX00349662	chr13	8618531	AFTH6.1a	T	T	T	C	H
gJAX00352895	chr13	25131524	AFTH6.1a	C	C	C	C	H
gJAX00356297	chr13	41938993	AFTH6.1a	C	C	C	C	H
gJAX00357294	chr13	47704913	AFTH6.1a	G	G	G	G	H
gJAX00360429	chr13	60657476	AFTH6.1a	C	C	C	C	H
gJAX00361271	chr13	64787794	AFTH6.1a	G	G	G	A	H
gJAX00363878	chr13	77537751	AFTH6.1a	G	G	G	G	H
gJAX00368733	chr13	103436366	AFTH6.1a	G	G	G	G	H
gJAX00368930	chr13	104128714	AFTH6.1a	T	T	T	T	H
gJAX00369279	chr13	106482605	AFTH6.1a	C	C	C	T	H
gJAX00371291	chr13	115096202	AFTH6.1a	G	G	G	G	H
gJAX00371508	chr13	116489779	AFTH6.1a	G	G	G	A	H
gJAX00372450	chr14	9440920	AFTH6.1a	T	T	T	T	H
gJAX00372450b	chr14	9440920	AFTH6.1a	T	T	T	T	H
gJAX00372622	chr14	9988745	AFTH6.1a	C	C	C	C	H
gJAX00372887	chr14	11231815	AFTH6.1a	G	G	G	G	H
gJAX00373763	chr14	16202910	AFTH6.1a	T	T	T	C	H
gJAX00376896	chr14	33045890	AFTH6.1a	C	C	C	C	H
gJAX00383888	chr14	73673043	AFTH6.1a	C	C	C	C	H
gJAX00384048	chr14	74433294	AFTH6.1a	T	T	T	T	H
gJAX00385780	chr14	84887933	AFTH6.1a	G	G	G	T	H
gJAX00385847	chr14	85514455	AFTH6.1a	T	T	T	C	H
gJAX00387207	chr14	95046721	AFTH6.1a	G	G	G	G	H
gJAX00387659	chr14	98444388	AFTH6.1a	T	T	T	C	H
gJAX00388436	chr14	103587274	AFTH6.1a	C	C	C	T	H
gJAX00389449	chr14	108806799	AFTH6.1a	C	C	C	C	H
gJAX00389579	chr14	109645849	AFTH6.1a	T	T	T	G	H
gJAX00392357	chr15	5586592	AFTH6.1a	C	C	C	C	H
gJAX00393780	chr15	12713009	AFTH6.1a	C	C	C	C	H
gJAX00396401	chr15	27824013	AFTH6.1a	T	T	T	T	H
gJAX00400064	chr15	47927435	AFTH6.1a	A	A	A	G	H
gJAX00406586	chr15	78522429	AFTH6.1a	A	A	A	C	H
gJAX00408724	chr15	87613999	AFTH6.1a	C	C	C	C	H
gJAX00413628	chr16	9877455	AFTH6.1a	G	G	G	G	H
gJAX00414927	chr16	17265558	AFTH6.1a	T	T	T	T	H
gJAX00416106	chr16	26057468	AFTH6.1a	C	C	C	C	H
gJAX00416837	chr16	29450963	AFTH6.1a	T	T	T	C	H
gJAX00417318	chr16	31986551	AFTH6.1a	A	A	A	A	H
gJAX00417466	chr16	32829227	AFTH6.1a	G	G	G	G	H
gJAX00417466b	chr16	32829227	AFTH6.1a	G	G	G	G	H
gJAX00417671	chr16	34058673	AFTH6.1a	T	T	T	T	H
gJAX00418935	chr16	41953912	AFTH6.1a	G	G	G	G	H
gJAX00419438	chr16	45519612	AFTH6.1a	A	A	A	G	H
gJAX00422798	chr16	61650513	AFTH6.1a	C	C	C	C	H
gJAX00425031	chr16	75615488	AFTH6.1a	C	C	C	C	H
gJAX00426003	chr16	81037615	AFTH6.1a	T	T	T	T	H
gJAX00426337	chr16	83673287	AFTH6.1a	G	G	G	G	H
gJAX00427290	chr16	88395812	AFTH6.1a	G	G	G	G	H
gJAX00429759	chr17	3869399	AFTH6.1a	A	A	A	G	H
gJAX00435631	chr17	30359754	AFTH6.1a	T	T	T	C	H
gJAX00442831	chr17	58898273	AFTH6.1a	T	T	T	C	H
gJAX00448133	chr17	81777656	AFTH6.1a	T	T	T	T	H
gJAX00448815	chr17	85066045	AFTH6.1a	T	T	T	C	H
gJAX00448815b	chr17	85066045	AFTH6.1a	T	T	T	C	H
gJAX00449466	chr17	87483262	AFTH6.1a	C	C	C	C	H
gJAX00450233	chr17	91664191	AFTH6.1a	G	G	G	G	H
gJAX00451098	chr18	6449253	AFTH6.1a	C	C	C	A	H
gJAX00452388	chr18	13798997	AFTH6.1a	C	C	C	C	H
gJAX00453002	chr18	16820095	AFTH6.1a	-	-	T	C	H
gJAX00454815	chr18	28769907	AFTH6.1a	A	A	A	A	H
gJAX00454845	chr18	28858378	AFTH6.1a	C	C	C	C	H
gJAX00456034	chr18	34987554	AFTH6.1a	T	T	T	C	H
gJAX00457235	chr18	41208190	AFTH6.1a	G	G	G	A	H
gJAX00458183	chr18	45900180	AFTH6.1a	A	A	A	G	H
gJAX00461050	chr18	60362349	AFTH6.1a	G	G	G	N	H
gJAX00461121	chr18	60637297	AFTH6.1a	C	C	C	C	H
gJAX00464513	chr18	72213663	AFTH6.1a	T	T	T	C	H
gJAX00467694	chr18	83952264	AFTH6.1a	C	C	C	C	H
gJAX00468967	chr19	3526833	AFTH6.1a	A	A	A	G	H
gJAX00470180	chr19	10167257	AFTH6.1a	C	C	C	T	H
gJAX00470651	chr19	11689099	AFTH6.1a	T	T	T	T	H
gJAX00472093	chr19	17360546	AFTH6.1a	G	G	G	G	H
gJAX00472626	chr19	19247151	AFTH6.1a	A	A	A	A	H
gJAX00476871	chr19	37923102	AFTH6.1a	C	C	C	A	H
gJAX00478727	chr19	45887076	AFTH6.1a	C	C	C	C	H
gJAX00481828	chr19	60163072	AFTH6.1a	A	G	G	A	H
gJAX00481854	chr19	60312603	AFTH6.1a	T	T	T	T	H
gJAX00482601	chr2	6571220	AFTH6.1a	G	G	G	G	H
gJAX00483446	chr2	11784932	AFTH6.1a	T	T	T	T	H
gJAX00484223	chr2	17915505	AFTH6.1a	A	G	A	G	H
gJAX00485387	chr2	25029526	AFTH6.1a	C	C	C	C	H
gJAX00487283	chr2	36844897	AFTH6.1a	T	T	T	C	H
gJAX00487617	chr2	40178934	AFTH6.1a	C	C	C	T	H
gJAX00487704	chr2	40970564	AFTH6.1a	C	C	C	T	H
gJAX00489448	chr2	52219270	AFTH6.1a	A	A	A	A	H
gJAX00490113	chr2	56552082	AFTH6.1a	G	G	G	A	H
gJAX00493970	chr2	77875006	AFTH6.1a	C	C	C	T	H
gJAX00494942	chr2	83788703	AFTH6.1a	A	A	A	C	H
gJAX00498115	chr2	102676534	AFTH6.1a	C	C	C	C	H
gJAX00499705	chr2	111114826	AFTH6.1a	A	A	A	A	H
gJAX00499986	chr2	113260069	AFTH6.1a	T	T	T	G	H
gJAX00501563	chr2	121366142	AFTH6.1a	C	C	C	C	H
gJAX00501685	chr2	122232617	AFTH6.1a	C	C	C	C	H
gJAX00506345	chr2	145918624	AFTH6.1a	C	C	C	A	H
gJAX00507625	chr2	153028580	AFTH6.1a	A	A	A	G	H
gJAX00512891	chr2	179293416	AFTH6.1a	A	A	A	G	H
gJAX00512917	chr2	179337489	AFTH6.1a	T	T	T	G	H
gJAX00516851	chr3	23526512	AFTH6.1a	C	C	C	C	H
gJAX00527593	chr3	79317471	AFTH6.1a	A	A	A	G	H
gJAX00528804	chr3	84715352	AFTH6.1a	A	A	A	A	H
gJAX00529985	chr3	91863260	AFTH6.1a	C	C	C	A	H
gJAX00531626	chr3	99967847	AFTH6.1a	G	G	G	A	H
gJAX00532246	chr3	102281030	AFTH6.1a	C	C	C	C	H
gJAX00536654	chr3	125068773	AFTH6.1a	A	A	A	G	H
gJAX00536840	chr3	126305153	AFTH6.1a	A	A	A	A	H
gJAX00539599	chr3	140315565	AFTH6.1a	T	T	T	T	H
gJAX00540289	chr3	142930821	AFTH6.1a	A	A	A	A	H
gJAX00541929	chr3	149300601	AFTH6.1a	T	T	T	C	H
gJAX00541998	chr3	149692043	AFTH6.1a	A	A	A	G	H
gJAX00545177	chr4	11352296	AFTH6.1a	C	C	C	C	H
gJAX00547226	chr4	27442883	AFTH6.1a	A	A	A	A	H
gJAX00547357	chr4	28703468	AFTH6.1a	G	G	G	G	H
gJAX00548393	chr4	36548543	AFTH6.1a	A	A	A	A	H
gJAX00548572	chr4	38376189	AFTH6.1a	T	T	T	C	H
gJAX00549476	chr4	44520090	AFTH6.1a	T	T	T	C	H
gJAX00550942q	chr4	52567125	AFTH6.1a	C	C	C	C	H
gJAX00551855	chr4	57235215	AFTH6.1a	T	T	T	G	H
gJAX00552186	chr4	58831312	AFTH6.1a	A	A	A	A	H
gJAX00556703	chr4	86239878	AFTH6.1a	T	T	T	C	H
gJAX00561354	chr4	107318437	AFTH6.1a	-	-	A	G	H
gJAX00561819	chr4	109489877	AFTH6.1a	T	T	T	C	H
gJAX00566668	chr4	131512524	AFTH6.1a	-	-	C	C	H
gJAX00567286	chr4	134011445	AFTH6.1a	T	T	T	C	H
gJAX00570373	chr4	149325814	AFTH6.1a	A	G	G	A	H
gJAX00570618	chr4	150179485	AFTH6.1a	T	T	T	T	H
gJAX00571383	chr4	152952414	AFTH6.1a	A	A	A	A	H
gJAX00571774	chr4	154449420	AFTH6.1a	-	-	N	N	H
gJAX00572911	chr5	6184027	AFTH6.1a	T	T	T	T	H
gJAX00573805	chr5	10316558	AFTH6.1a	A	A	A	A	H
gJAX00577825	chr5	31006191	AFTH6.1a	C	C	C	C	H
gJAX00578511	chr5	34951554	AFTH6.1a	T	T	T	T	H
gJAX00581373	chr5	48261376	AFTH6.1a	G	G	G	G	H
gJAX00582803	chr5	53940168	AFTH6.1a	T	C	C	T	H
gJAX00583968	chr5	61567649	AFTH6.1a	A	G	G	A	H
gJAX00584712	chr5	65708851	AFTH6.1a	C	C	C	C	H
gJAX00586244	chr5	75250020	AFTH6.1a	C	C	C	C	H
gJAX00587024	chr5	80162358	AFTH6.1a	G	G	G	G	H
gJAX00588898	chr5	93050760	AFTH6.1a	C	C	C	C	H
gJAX00589476	chr5	98370551	AFTH6.1a	C	C	C	C	H
gJAX00590375	chr5	103409413	AFTH6.1a	A	G	G	A	H
gJAX00590733	chr5	105114475	AFTH6.1a	G	G	G	G	H
gJAX00596483	chr5	127945529	AFTH6.1a	T	T	T	T	H
gJAX00597557	chr5	131204087	AFTH6.1a	T	T	T	T	H
gJAX00599865	chr5	142082913	AFTH6.1a	A	A	A	A	H
gJAX00599929	chr5	142502158	AFTH6.1a	G	G	G	G	H
gJAX00600378	chr5	144858733	AFTH6.1a	A	G	A	G	H
gJAX00601393	chr5	149467857	AFTH6.1a	A	G	A	G	H
gJAX00603740	chr6	15909737	AFTH6.1a	T	T	T	C	H
gJAX00604032	chr6	17553096	AFTH6.1a	-	-	T	T	H
gJAX00604459	chr6	20073433	AFTH6.1a	G	G	G	A	H
gJAX00604688	chr6	21735017	AFTH6.1a	A	A	A	A	H
gJAX00606312	chr6	32344915	AFTH6.1a	G	G	G	G	H
gJAX00606430	chr6	32728252	AFTH6.1a	A	A	A	G	H
gJAX00606563	chr6	33468446	AFTH6.1a	C	C	C	C	H
gJAX00607352	chr6	37196939	AFTH6.1a	A	A	A	G	H
gJAX00608265	chr6	43178530	AFTH6.1a	C	C	C	C	H
gJAX00608524	chr6	44948744	AFTH6.1a	A	A	A	C	H
gJAX00609189	chr6	48736670	AFTH6.1a	G	G	G	G	H
gJAX00611543	chr6	60919553	AFTH6.1a	T	T	T	T	H
gJAX00613222	chr6	71592185	AFTH6.1a	G	G	G	G	H
gJAX00613852	chr6	73809663	AFTH6.1a	A	G	G	A	H
gJAX00615860	chr6	82748779	AFTH6.1a	C	C	C	C	H
gJAX00617568	chr6	92001893	AFTH6.1a	G	G	G	G	H
gJAX00619147	chr6	98410472	AFTH6.1a	A	G	A	G	H
gJAX00623904	chr6	118527644	AFTH6.1a	G	G	G	G	H
gJAX00624588	chr6	121669253	AFTH6.1a	C	C	C	C	H
gJAX00627830	chr6	137327554	AFTH6.1a	C	C	C	C	H
gJAX00629360	chr6	142992045	AFTH6.1a	A	A	A	A	H
gJAX00630924	chr6	148927776	AFTH6.1a	T	C	C	T	H
gJAX00632646	chr7	17639496	AFTH6.1a	T	T	T	C	H
gJAX00633185	chr7	20042398	AFTH6.1a	T	T	T	C	H
gJAX00633649	chr7	25577912	AFTH6.1a	T	T	T	C	H
gJAX00633760	chr7	26551898	AFTH6.1a	G	G	G	A	H
gJAX00634830	chr7	31357192	AFTH6.1a	T	T	T	G	H
gJAX00636873	chr7	41121384	AFTH6.1a	-	-	N	N	H
gJAX00637020	chr7	42951951	AFTH6.1a	-	-	A	G	H
gJAX00641895	chr7	66343308	AFTH6.1a	A	A	A	G	H
gJAX00651708	chr7	113937074	AFTH6.1a	C	C	C	C	H
gJAX00659667	chr8	6288149	AFTH6.1a	C	C	C	C	H
gJAX00663098	chr8	22745375	AFTH6.1a	A	A	A	A	H
gJAX00665906	chr8	36656549	AFTH6.1a	G	G	G	G	H
gJAX00666474	chr8	39853399	AFTH6.1a	T	T	T	T	H
gJAX00666749	chr8	41288646	AFTH6.1a	A	A	A	A	H
gJAX00668801	chr8	53503516	AFTH6.1a	G	G	G	G	H
gJAX00670249	chr8	61816350	AFTH6.1a	T	T	T	T	H
gJAX00671561	chr8	69015907	AFTH6.1a	-	-	A	A	H
gJAX00673696	chr8	80092437	AFTH6.1a	C	C	C	C	H
gJAX00674531	chr8	84757024	AFTH6.1a	A	A	A	G	H
gJAX00680293	chr8	111724867	AFTH6.1a	T	T	T	C	H
gJAX00681656	chr8	117458598	AFTH6.1a	G	G	G	G	H
gJAX00682845	chr8	123263981	AFTH6.1a	C	C	C	C	H
gJAX00686257	chr9	15309273	AFTH6.1a	A	C	C	A	H
gJAX00695285	chr9	58528213	AFTH6.1a	G	G	G	G	H
gJAX00696387	chr9	63736297	AFTH6.1a	T	T	T	C	H
gJAX00703889	chr9	101968811	AFTH6.1a	G	G	G	G	H
gJAX00705519	chr9	111539540	AFTH6.1a	A	A	A	G	H
gJAX00708849	chrX	8168909	AFTH6.1a	A	A	A	G	H
gJAX00710061	chrX	20233400	AFTH6.1a	G	G	G	A	H
gJAX00710274	chrX	22785271	AFTH6.1a	G	G	G	G	H
gJAX00710341	chrX	35900109	AFTH6.1a	A	A	A	A	H
gJAX00710409	chrX	36609505	AFTH6.1a	C	C	C	C	H
gJAX00711608	chrX	52118091	AFTH6.1a	C	C	C	C	H
gJAX00711608b	chrX	52118091	AFTH6.1a	C	C	C	C	H
gJAX00711886	chrX	55891442	AFTH6.1a	A	A	A	A	H
gJAX00712235	chrX	58874829	AFTH6.1a	-	-	T	C	H
gJAX00713094	chrX	68064060	AFTH6.1a	G	G	G	G	H
gJAX00713292	chrX	69768170	AFTH6.1a	G	G	G	G	H
gJAX00714177	chrX	77451369	AFTH6.1a	A	A	A	A	H
gJAX00714447	chrX	80483043	AFTH6.1a	T	T	T	T	H
gJAX00714555	chrX	81736301	AFTH6.1a	A	A	A	G	H
gJAX00714940	chrX	85554090	AFTH6.1a	G	G	G	G	H
gJAX00715304	chrX	88917786	AFTH6.1a	-	-	C	A	H
gJAX00715624	chrX	92081221	AFTH6.1a	A	A	A	G	H
gJAX00717072	chrX	106233895	AFTH6.1a	C	C	C	C	H
gJAX00717162	chrX	107005953	AFTH6.1a	A	A	A	A	H
gJAX00717945	chrX	116028614	AFTH6.1a	G	G	G	G	H
gJAX00718225	chrX	119277820	AFTH6.1a	C	C	C	C	H
gJAX00718348	chrX	120781486	AFTH6.1a	G	G	G	G	H
gJAX00723506	chr11	74197840	AFTH6.1a	A	G	G	A	H
gMit000003	MT	165	AFTH6.1a	-	-	A	C	H
gMit000004	MT	348	AFTH6.1a	-	-	C	T	H
gMit000006	MT	572	AFTH6.1a	-	-	T	C	H
gMit000007	MT	817	AFTH6.1a	-	-	C	C	H
gMit000010	MT	2185	AFTH6.1a	-	-	A	G	H
gMit000011	MT	2340	AFTH6.1a	-	-	G	A	H
gMit000012	MT	2615	AFTH6.1a	-	-	T	C	H
gMit000013	MT	4947	AFTH6.1a	-	-	C	A	H
gMit000019	MT	12522	AFTH6.1a	-	-	G	G	H
gMit000021	MT	13840	AFTH6.1a	T	T	T	C	H
gMit000027	MT	1590	AFTH6.1a	-	-	G	G	H
gMit000028	MT	2934	AFTH6.1a	C	C	C	C	H
gMit000029	MT	4123	AFTH6.1a	-	-	C	T	H
gMit000041	MT	15447	AFTH6.1a	-	-	C	T	H
gMit000050	MT	16252	AFTH6.1a	G	G	G	G	H
gMit000051	MT	16272	AFTH6.1a	-	-	T	C	H
gsanger2874q	chr4	113384346	AFTH6.1a	-	-	C	N	H
gUNC010300060	chr1	144629784	AFTH6.1a	C	C	C	C	H
gUNC020187887	chr2	127359499	AFTH6.1a	G	G	G	G	H
gUNC020266358	chr2	163216671	AFTH6.1a	C	C	C	C	H
gUNC021476603	chr2	135566812	AFTH6.1a	-	-	A	G	H
gUNC050470895	chr5	68571441	AFTH6.1a	T	G	T	G	H
gUNC050977354	chr5	57098878	AFTH6.1a	T	G	G	T	H
gUNC080160446	chr8	38069557	AFTH6.1a	G	G	G	G	H
gUNC10001966	chr5	117753021	AFTH6.1a	A	G	G	A	H
gUNC10009291	chr5	118273675	AFTH6.1a	-	-	A	N	H
gUNC10028869	chr5	119998890	AFTH6.1a	A	A	A	A	H
gUNC10031771	chr5	120248930	AFTH6.1a	T	T	T	T	H
gUNC1004197	chr1	79223560	AFTH6.1a	T	T	T	T	H
gUNC10060798	chr5	122787355	AFTH6.1a	A	G	A	G	H
gUNC10094541	chr5	125731324	AFTH6.1a	-	-	N	N	H
gUNC10107032	chr5	126508072	AFTH6.1a	G	G	G	G	H
gUNC10116804	chr5	127063182	AFTH6.1a	T	G	T	G	H
gUNC10126765	chr5	127674808	AFTH6.1a	T	C	T	C	H
gUNC1017671	chr1	80110958	AFTH6.1a	-	-	A	g	H
gUNC10210466	chr5	133155817	AFTH6.1a	T	C	T	C	H
gUNC10212872	chr5	133333531	AFTH6.1a	A	A	A	A	H
gUNC10226484	chr5	134287686	AFTH6.1a	A	A	A	N	H
gUNC10229495	chr5	134492281	AFTH6.1a	T	C	T	C	H
gUNC1023024	chr1	80507139	AFTH6.1a	G	G	G	A	H
gUNC10244622	chr5	135596764	AFTH6.1a	-	-	G	T	H
gUNC10257595	chr5	136702194	AFTH6.1a	T	G	G	T	H
gUNC10269936	chr5	137612631	AFTH6.1a	A	G	A	G	H
gUNC10275549	chr5	138189483	AFTH6.1a	A	G	G	A	H
gUNC10295927	chr5	139679919	AFTH6.1a	-	-	N	N	H
gUNC10298923	chr5	139865408	AFTH6.1a	G	G	G	G	H
gUNC10315611	chr5	141229277	AFTH6.1a	A	G	A	g	H
gUNC10338594	chr5	142860375	AFTH6.1a	-	-	C	T	H
gUNC10359295	chr5	144356554	AFTH6.1a	T	T	T	T	H
gUNC10371886	chr5	145218900	AFTH6.1a	C	C	C	C	H
gUNC1037970	chr1	81784142	AFTH6.1a	C	C	C	C	H
gUNC10390612	chr5	147018280	AFTH6.1a	A	A	A	A	H
gUNC10405837	chr5	147989531	AFTH6.1a	T	C	C	T	H
gUNC10417974	chr5	148576386	AFTH6.1a	A	A	A	N	H
gUNC10448854	chr5	150411355	AFTH6.1a	T	C	T	C	H
gUNC10451883	chr5	150644022	AFTH6.1a	T	T	T	T	H
gUNC10471744	chr6	4027496	AFTH6.1a	T	T	T	G	H
gUNC1047748	chr1	82629781	AFTH6.1a	A	A	A	G	H
gUNC10480326	chr6	4827043	AFTH6.1a	C	C	C	T	H
gUNC10491637	chr6	5704731	AFTH6.1a	G	G	G	T	H
gUNC10509411	chr6	6930469	AFTH6.1a	C	C	C	C	H
gUNC10527151	chr6	8142603	AFTH6.1a	C	C	C	C	H
gUNC10534400	chr6	8654046	AFTH6.1a	A	A	A	A	H
gUNC10552000	chr6	10278539	AFTH6.1a	T	T	T	C	H
gUNC10561068	chr6	11079485	AFTH6.1a	A	A	A	A	H
gUNC10567608	chr6	11821310	AFTH6.1a	A	A	A	G	H
gUNC10587033	chr6	13197286	AFTH6.1a	-	-	T	c	H
gUNC10589014	chr6	13389524	AFTH6.1a	A	A	A	G	H
gUNC10595065	chr6	13919413	AFTH6.1a	T	T	T	G	H
gUNC10610780	chr6	15166557	AFTH6.1a	-	-	N	N	H
gUNC10624737	chr6	16390737	AFTH6.1a	C	C	C	C	H
gUNC10631299	chr6	17012042	AFTH6.1a	C	C	C	T	H
gUNC1064152	chr1	83817507	AFTH6.1a	A	A	A	N	H
gUNC10664674	chr6	19186127	AFTH6.1a	T	T	T	T	H
gUNC10673633	chr6	19771781	AFTH6.1a	A	A	A	C	H
gUNC10695691	chr6	21366535	AFTH6.1a	A	A	A	G	H
gUNC10710811	chr6	22404624	AFTH6.1a	A	A	A	G	H
gUNC1071271	chr1	84468139	AFTH6.1a	G	G	G	T	H
gUNC10725330	chr6	23398150	AFTH6.1a	G	G	G	G	H
gUNC10732198	chr6	23950859	AFTH6.1a	A	A	A	G	H
gUNC10735354	chr6	24237123	AFTH6.1a	C	C	C	C	H
gUNC10741265	chr6	24669707	AFTH6.1a	G	G	G	T	H
gUNC10755464	chr6	25718425	AFTH6.1a	T	T	T	T	H
gUNC10765619	chr6	26387689	AFTH6.1a	A	A	A	G	H
gUNC10780864	chr6	27582982	AFTH6.1a	-	-	N	N	H
gUNC10789662	chr6	28309267	AFTH6.1a	A	A	A	G	H
gUNC10825745	chr6	31679458	AFTH6.1a	A	A	A	A	H
gUNC10853904	chr6	33981028	AFTH6.1a	C	C	C	A	H
gUNC10869844	chr6	35138285	AFTH6.1a	-	-	A	G	H
gUNC10882704	chr6	36205246	AFTH6.1a	A	A	A	G	H
gUNC10903383	chr6	37722412	AFTH6.1a	T	T	T	G	H
gUNC10908306	chr6	38185474	AFTH6.1a	T	T	T	C	H
gUNC1092120	chr1	87579607	AFTH6.1a	C	C	C	A	H
gUNC10924341	chr6	39692388	AFTH6.1a	C	C	C	C	H
gUNC10940788	chr6	41179235	AFTH6.1a	T	T	T	G	H
gUNC10949469	chr6	41942314	AFTH6.1a	-	-	N	N	H
gUNC10951129	chr6	42078947	AFTH6.1a	G	G	G	A	H
gUNC10972082	chr6	43716636	AFTH6.1a	C	C	c	T	H
gUNC10976578	chr6	44075999	AFTH6.1a	T	T	T	T	H
gUNC10995658	chr6	45394112	AFTH6.1a	G	G	G	A	H
gUNC11005309	chr6	46021117	AFTH6.1a	A	A	A	C	H
gUNC110108213	chr11	71870339	AFTH6.1a	A	G	G	A	H
gUNC1102206	chr1	88655763	AFTH6.1a	-	-	T	T	H
gUNC11029462	chr6	48183391	AFTH6.1a	C	C	C	C	H
gUNC11041661	chr6	49258870	AFTH6.1a	-	-	N	N	H
gUNC11058438	chr6	50393626	AFTH6.1a	C	C	C	T	H
gUNC11063030	chr6	50700098	AFTH6.1a	G	G	G	G	H
gUNC11072755	chr6	51310669	AFTH6.1a	A	A	A	A	H
gUNC11078268	chr6	51673814	AFTH6.1a	A	G	A	G	H
gUNC11110543	chr6	54223199	AFTH6.1a	A	G	A	G	H
gUNC11123637	chr6	55109046	AFTH6.1a	A	G	A	G	H
gUNC11128971	chr6	55505748	AFTH6.1a	A	G	A	G	H
gUNC11150827	chr6	56951519	AFTH6.1a	A	G	A	G	H
gUNC11153623	chr6	57262360	AFTH6.1a	A	A	A	A	H
gUNC11164825	chr6	58270497	AFTH6.1a	A	G	G	A	H
gUNC11188169	chr6	60587574	AFTH6.1a	A	G	G	A	H
gUNC11198411	chr6	61278491	AFTH6.1a	C	C	C	C	H
gUNC11215987	chr6	62567090	AFTH6.1a	T	G	G	T	H
gUNC11225314	chr6	63391486	AFTH6.1a	A	G	A	G	H
gUNC11256500	chr6	65894419	AFTH6.1a	A	G	A	G	H
gUNC11262405	chr6	66417510	AFTH6.1a	T	C	C	T	H
gUNC11274880	chr6	67442904	AFTH6.1a	A	G	A	G	H
gUNC11292873	chr6	68524707	AFTH6.1a	-	-	N	N	H
gUNC11305535	chr6	69321452	AFTH6.1a	A	C	C	A	H
gUNC11310298	chr6	69736995	AFTH6.1a	-	-	C	A	H
gUNC11327606	chr6	70999326	AFTH6.1a	C	C	C	C	H
gUNC11356202	chr6	73151309	AFTH6.1a	G	G	G	G	H
gUNC11360077	chr6	73422998	AFTH6.1a	-	-	A	G	H
gUNC1138338	chr1	91097803	AFTH6.1a	T	T	T	C	H
gUNC11399687	chr6	76066447	AFTH6.1a	T	C	C	T	H
gUNC11413015	chr6	76940963	AFTH6.1a	A	A	A	A	H
gUNC11421125	chr6	77500565	AFTH6.1a	A	G	A	G	H
gUNC1142250	chr1	91383704	AFTH6.1a	T	T	T	C	H
gUNC11431336	chr6	78137484	AFTH6.1a	T	C	C	T	H
gUNC11441540	chr6	78772017	AFTH6.1a	T	C	C	T	H
gUNC1144752	chr1	91623555	AFTH6.1a	G	G	G	G	H
gUNC11449280	chr6	79490967	AFTH6.1a	T	G	T	G	H
gUNC11454175	chr6	79940678	AFTH6.1a	A	G	A	G	H
gUNC11464537	chr6	80727552	AFTH6.1a	G	G	G	G	H
gUNC114802	chr1	11954630	AFTH6.1a	A	A	A	G	H
gUNC11534025	chr6	86764413	AFTH6.1a	-	-	A	G	H
gUNC1153431	chr1	92373273	AFTH6.1a	A	A	A	G	H
gUNC1153974	chr1	92412095	AFTH6.1a	A	A	A	G	H
gUNC11544380	chr6	87522291	AFTH6.1a	T	C	T	C	H
gUNC11548556	chr6	87807246	AFTH6.1a	A	G	A	G	H
gUNC11564970	chr6	89167254	AFTH6.1a	A	C	A	C	H
gUNC11567769	chr6	89558471	AFTH6.1a	A	G	A	G	H
gUNC11580387	chr6	91207875	AFTH6.1a	A	G	G	A	H
gUNC11596384	chr6	92579984	AFTH6.1a	T	C	T	C	H
gUNC11606332	chr6	93259056	AFTH6.1a	G	G	G	G	H
gUNC11616060	chr6	93915240	AFTH6.1a	A	A	A	A	H
gUNC1161628	chr1	93003253	AFTH6.1a	G	G	G	G	H
gUNC11633665	chr6	95036694	AFTH6.1a	C	C	C	C	H
gUNC11641013	chr6	95561197	AFTH6.1a	A	G	A	G	H
gUNC11669759	chr6	97716775	AFTH6.1a	A	G	G	A	H
gUNC11677682	chr6	98289294	AFTH6.1a	G	G	G	G	H
gUNC11689097	chr6	99441616	AFTH6.1a	T	G	T	G	H
gUNC11699511	chr6	100199471	AFTH6.1a	A	G	G	A	H
gUNC11719601	chr6	101500566	AFTH6.1a	A	A	A	A	H
gUNC11733659	chr6	102431561	AFTH6.1a	G	G	G	G	H
gUNC11740270	chr6	102953593	AFTH6.1a	A	G	G	A	H
gUNC11752798	chr6	103727038	AFTH6.1a	A	G	G	A	H
gUNC11769656	chr6	105178174	AFTH6.1a	A	G	A	G	H
gUNC1177319	chr1	94719270	AFTH6.1a	T	C	H	C	H
gUNC11802454	chr6	107737001	AFTH6.1a	A	G	G	A	H
gUNC11813639	chr6	108559897	AFTH6.1a	T	C	C	T	H
gUNC11814232	chr6	108606064	AFTH6.1a	C	C	C	C	H
gUNC11828022	chr6	109614328	AFTH6.1a	A	A	A	A	H
gUNC1183808	chr1	95247274	AFTH6.1a	T	T	T	T	H
gUNC11850399	chr6	111060313	AFTH6.1a	A	G	A	G	H
gUNC11866416	chr6	112144112	AFTH6.1a	T	C	C	T	H
gUNC11882717	chr6	113298572	AFTH6.1a	A	G	G	A	H
gUNC11888607	chr6	113800060	AFTH6.1a	A	G	A	G	H
gUNC11909297	chr6	115705596	AFTH6.1a	T	C	T	C	H
gUNC11915060	chr6	116298395	AFTH6.1a	A	C	A	C	H
gUNC11925414	chr6	117020989	AFTH6.1a	A	G	G	A	H
gUNC11956402	chr6	119192229	AFTH6.1a	G	G	G	G	H
gUNC11964864	chr6	119928828	AFTH6.1a	A	G	G	A	H
gUNC11989670	chr6	122103441	AFTH6.1a	T	C	T	C	H
gUNC11992847	chr6	122429310	AFTH6.1a	T	C	T	C	H
gUNC11999735	chr6	123070763	AFTH6.1a	-	-	T	G	H
gUNC12013897	chr6	124761810	AFTH6.1a	G	G	G	G	H
gUNC120166420	chr12	63966038	AFTH6.1a	A	A	A	C	H
gUNC12020052	chr6	125346618	AFTH6.1a	-	-	G	G	H
gUNC120225	chr1	12397782	AFTH6.1a	T	T	T	C	H
gUNC12026167	chr6	125777737	AFTH6.1a	A	A	A	A	H
gUNC12029449	chr6	126033489	AFTH6.1a	A	G	G	A	H
gUNC1203850	chr1	96731552	AFTH6.1a	G	G	G	G	H
gUNC12043026	chr6	127116108	AFTH6.1a	A	A	A	A	H
gUNC12051017	chr6	127748190	AFTH6.1a	A	C	A	C	H
gUNC12059209	chr6	128411311	AFTH6.1a	T	C	T	T	H
gUNC12071048	chr6	129134284	AFTH6.1a	T	C	T	C	H
gUNC1210515	chr1	97626757	AFTH6.1a	C	C	C	T	H
gUNC12112182	chr6	132444954	AFTH6.1a	T	G	G	T	H
gUNC12120757	chr6	133064134	AFTH6.1a	A	G	G	A	H
gUNC12124616	chr6	133370197	AFTH6.1a	T	C	T	C	H
gUNC12130510	chr6	133936670	AFTH6.1a	-	-	T	C	H
gUNC12143315	chr6	134657388	AFTH6.1a	T	C	C	T	H
gUNC1214415	chr1	97954725	AFTH6.1a	A	A	A	G	H
gUNC12149101	chr6	135050852	AFTH6.1a	C	C	C	C	H
gUNC12178674	chr6	136765254	AFTH6.1a	G	G	G	G	H
gUNC12197718	chr6	137837096	AFTH6.1a	A	G	G	A	H
gUNC12205316	chr6	138332895	AFTH6.1a	A	G	A	G	H
gUNC12213911	chr6	138991575	AFTH6.1a	A	G	A	G	H
gUNC12228124	chr6	139838969	AFTH6.1a	T	C	T	C	H
gUNC12245354	chr6	140875770	AFTH6.1a	-	-	T	C	H
gUNC1225138	chr1	98864978	AFTH6.1a	T	T	T	C	H
gUNC12282618	chr6	143400645	AFTH6.1a	A	G	G	A	H
gUNC12295618	chr6	144322037	AFTH6.1a	T	C	C	T	H
gUNC12305926	chr6	145010293	AFTH6.1a	C	C	C	C	H
gUNC12315477	chr6	145556317	AFTH6.1a	A	A	A	g	H
gUNC12330708	chr6	146456114	AFTH6.1a	G	G	G	G	H
gUNC12343227	chr6	147211614	AFTH6.1a	-	-	C	C	H
gUNC12365565	chr6	149405737	AFTH6.1a	T	T	T	T	H
gUNC12372829	chr7	3649040	AFTH6.1a	T	T	T	C	H
gUNC12382380	chr7	4818048	AFTH6.1a	C	C	C	C	H
gUNC12389803	chr7	5900596	AFTH6.1a	T	T	T	T	H
gUNC12400258	chr7	6677334	AFTH6.1a	T	T	T	C	H
gUNC12422348	chr7	12477383	AFTH6.1a	T	T	T	C	H
gUNC12430602	chr7	13350550	AFTH6.1a	-	-	N	N	H
gUNC12455891	chr7	16785596	AFTH6.1a	C	C	C	C	H
gUNC12460972	chr7	17159155	AFTH6.1a	T	T	T	C	H
gUNC12473470	chr7	18721256	AFTH6.1a	G	G	G	G	H
gUNC12493438	chr7	23822197	AFTH6.1a	G	G	G	T	H
gUNC12511825	chr7	25184792	AFTH6.1a	T	T	t	C	H
gUNC12528423	chr7	27077219	AFTH6.1a	T	T	T	T	H
gUNC12541477	chr7	28069086	AFTH6.1a	G	G	G	G	H
gUNC12548196	chr7	28721621	AFTH6.1a	T	T	T	T	H
gUNC12556892	chr7	29385283	AFTH6.1a	C	C	C	A	H
gUNC12563949	chr7	29950861	AFTH6.1a	T	T	T	T	H
gUNC12580381	chr7	31044881	AFTH6.1a	A	A	A	A	H
gUNC12605417	chr7	34798213	AFTH6.1a	G	G	G	G	H
gUNC12612281	chr7	35277723	AFTH6.1a	-	-	N	N	H
gUNC12620224	chr7	35753585	AFTH6.1a	C	C	C	C	H
gUNC12629908	chr7	36342091	AFTH6.1a	G	G	G	G	H
gUNC12636653	chr7	36712182	AFTH6.1a	A	A	A	A	H
gUNC12647389	chr7	37370917	AFTH6.1a	T	C	C	T	H
gUNC12680979	chr7	40610778	AFTH6.1a	A	A	A	A	H
gUNC12698837	chr7	42338140	AFTH6.1a	-	-	N	N	H
gUNC12701119	chr7	42541810	AFTH6.1a	T	G	T	G	H
gUNC12709504	chr7	43634698	AFTH6.1a	C	C	C	T	H
gUNC12711275	chr7	43816702	AFTH6.1a	C	C	C	T	H
gUNC12715257	chr7	44114883	AFTH6.1a	-	-	A	G	H
gUNC12731598	chr7	45575672	AFTH6.1a	T	T	T	C	H
gUNC12738460	chr7	46053126	AFTH6.1a	-	-	N	N	H
gUNC12743323	chr7	46297173	AFTH6.1a	-	-	G	A	H
gUNC1276993	chr1	102042988	AFTH6.1a	T	T	T	G	H
gUNC12786478	chr7	48987736	AFTH6.1a	C	C	C	T	H
gUNC12805712	chr7	50208075	AFTH6.1a	A	A	A	A	H
gUNC12810598	chr7	50593770	AFTH6.1a	C	C	C	T	H
gUNC12830572	chr7	52016604	AFTH6.1a	C	C	C	C	H
gUNC12854618	chr7	53282742	AFTH6.1a	T	T	T	C	H
gUNC12873458	chr7	54263564	AFTH6.1a	T	T	T	C	H
gUNC12899972	chr7	56026009	AFTH6.1a	C	C	C	C	H
gUNC12907010	chr7	56558671	AFTH6.1a	A	A	A	A	H
gUNC12930484	chr7	58032946	AFTH6.1a	G	G	G	T	H
gUNC12952242	chr7	60542742	AFTH6.1a	G	G	g	A	H
gUNC1296431	chr1	103143123	AFTH6.1a	C	C	C	T	H
gUNC12986262	chr7	63570450	AFTH6.1a	T	T	T	C	H
gUNC12998908	chr7	64526648	AFTH6.1a	T	T	T	G	H
gUNC130068723	chr13	56290732	AFTH6.1a	T	T	T	T	H
gUNC13007707	chr7	65113514	AFTH6.1a	C	C	C	A	H
gUNC1307235	chr1	103673765	AFTH6.1a	T	T	T	C	H
gUNC13076624	chr7	70111526	AFTH6.1a	T	T	T	C	H
gUNC13090495	chr7	71176160	AFTH6.1a	G	G	G	A	H
gUNC13097972	chr7	71719169	AFTH6.1a	A	A	A	A	H
gUNC13104259	chr7	72089558	AFTH6.1a	G	G	G	G	H
gUNC13117741	chr7	72921292	AFTH6.1a	C	C	C	T	H
gUNC13123285	chr7	73337131	AFTH6.1a	T	G	G	G	H
gUNC13153943	chr7	75375600	AFTH6.1a	G	G	G	G	H
gUNC13158239	chr7	75768444	AFTH6.1a	A	A	A	C	H
gUNC13178786	chr7	77397881	AFTH6.1a	C	C	C	C	H
gUNC13186199	chr7	77970155	AFTH6.1a	C	C	C	C	H
gUNC13192480	chr7	78461634	AFTH6.1a	A	A	A	A	H
gUNC13202249	chr7	79090932	AFTH6.1a	G	G	G	A	H
gUNC13209247	chr7	79711974	AFTH6.1a	G	G	G	G	H
gUNC1321774	chr1	104826583	AFTH6.1a	C	C	C	T	H
gUNC13225670	chr7	81132023	AFTH6.1a	C	C	C	C	H
gUNC13271165	chr7	84486306	AFTH6.1a	C	C	C	C	H
gUNC132724	chr1	13381025	AFTH6.1a	C	C	C	C	H
gUNC13307687	chr7	87127600	AFTH6.1a	A	A	A	A	H
gUNC1330856	chr1	105481812	AFTH6.1a	C	C	C	C	H
gUNC13324767	chr7	88789676	AFTH6.1a	A	C	C	A	H
gUNC13343575	chr7	90372650	AFTH6.1a	C	C	C	C	H
gUNC13354082	chr7	91139032	AFTH6.1a	T	T	T	C	H
gUNC13355832	chr7	91240296	AFTH6.1a	C	C	C	C	H
gUNC1335696	chr1	105911284	AFTH6.1a	A	A	A	G	H
gUNC13380176	chr7	93000120	AFTH6.1a	T	T	T	C	H
gUNC13387872	chr7	93606462	AFTH6.1a	A	A	A	A	H
gUNC13399180	chr7	94335587	AFTH6.1a	T	T	T	T	H
gUNC13419135	chr7	95764883	AFTH6.1a	C	C	C	C	H
gUNC13437800	chr7	97055885	AFTH6.1a	C	C	C	C	H
gUNC13439071	chr7	97260868	AFTH6.1a	C	C	C	C	H
gUNC13446795	chr7	97879330	AFTH6.1a	T	T	T	G	H
gUNC13474911	chr7	100028563	AFTH6.1a	C	C	C	C	H
gUNC13482701	chr7	100667736	AFTH6.1a	-	-	A	G	H
gUNC13487524	chr7	101035331	AFTH6.1a	T	T	T	T	H
gUNC13491180	chr7	101461889	AFTH6.1a	-	-	A	A	H
gUNC13515090	chr7	103081218	AFTH6.1a	-	-	A	G	H
gUNC13521757	chr7	103537006	AFTH6.1a	G	G	G	G	H
gUNC13531279	chr7	103958701	AFTH6.1a	-	-	N	N	H
gUNC13554698	chr7	106476301	AFTH6.1a	T	T	T	C	H
gUNC13568970	chr7	107601918	AFTH6.1a	A	A	A	G	H
gUNC13575506	chr7	108112151	AFTH6.1a	A	A	A	G	H
gUNC13589089	chr7	109135401	AFTH6.1a	G	G	G	G	H
gUNC1359274	chr1	107852632	AFTH6.1a	T	T	T	T	H
gUNC13593219	chr7	109495720	AFTH6.1a	G	G	G	A	H
gUNC13625638	chr7	111998229	AFTH6.1a	T	T	T	T	H
gUNC13635236	chr7	112633309	AFTH6.1a	G	G	G	G	H
gUNC13645257	chr7	113344145	AFTH6.1a	G	G	G	G	H
gUNC13659520	chr7	114567736	AFTH6.1a	T	T	T	C	H
gUNC13666424	chr7	115084385	AFTH6.1a	G	G	G	A	H
gUNC13682685	chr7	116558497	AFTH6.1a	A	A	A	G	H
gUNC13709012	chr7	118313290	AFTH6.1a	T	T	T	G	H
gUNC13723665	chr7	119216208	AFTH6.1a	G	G	G	A	H
gUNC13734325	chr7	120192519	AFTH6.1a	T	T	T	C	H
gUNC13741625	chr7	120959271	AFTH6.1a	T	T	T	G	H
gUNC13754066	chr7	122158829	AFTH6.1a	A	A	A	A	H
gUNC13761022	chr7	122741120	AFTH6.1a	A	A	A	A	H
gUNC137674	chr1	13738223	AFTH6.1a	C	C	C	T	H
gUNC13771702	chr7	123790670	AFTH6.1a	C	C	C	C	H
gUNC13782677	chr7	124677409	AFTH6.1a	C	C	C	C	H
gUNC13789085	chr7	125083362	AFTH6.1a	T	T	T	G	H
gUNC13793270	chr7	125392961	AFTH6.1a	-	-	A	A	H
gUNC13800900	chr7	126163105	AFTH6.1a	A	A	A	G	H
gUNC13808080	chr7	126993493	AFTH6.1a	C	C	C	C	H
gUNC13820253	chr7	128215893	AFTH6.1a	C	C	C	C	H
gUNC13828717	chr7	128906341	AFTH6.1a	G	G	G	G	H
gUNC1383332	chr1	109512395	AFTH6.1a	A	A	A	G	H
gUNC13847409	chr7	129960836	AFTH6.1a	A	A	A	G	H
gUNC13858606	chr7	130694128	AFTH6.1a	-	-	T	C	H
gUNC13871220	chr7	131677426	AFTH6.1a	T	T	T	C	H
gUNC13889260	chr7	132897544	AFTH6.1a	C	C	C	C	H
gUNC13903025	chr7	133936223	AFTH6.1a	A	A	A	G	H
gUNC1391068	chr1	110079486	AFTH6.1a	C	C	C	C	H
gUNC13942733	chr7	136713526	AFTH6.1a	A	A	A	G	H
gUNC13950386	chr7	137265978	AFTH6.1a	A	A	A	G	H
gUNC13979374	chr7	138932873	AFTH6.1a	T	C	C	T	H
gUNC13980835	chr7	139001085	AFTH6.1a	T	T	T	C	H
gUNC13983934	chr7	139222009	AFTH6.1a	A	A	A	A	H
gUNC13991887	chr7	139785941	AFTH6.1a	C	C	C	C	H
gUNC13994286	chr7	139940388	AFTH6.1a	G	G	G	G	H
gUNC13998623	chr7	140242325	AFTH6.1a	-	-	c	T	H
gUNC14011266	chr7	141313834	AFTH6.1a	C	C	C	C	H
gUNC14022222	chr7	142384143	AFTH6.1a	T	T	T	C	H
gUNC14029372	chr7	143123209	AFTH6.1a	A	A	A	G	H
gUNC14047362	chr7	144835603	AFTH6.1a	C	C	C	C	H
gUNC14053566	chr8	3427000	AFTH6.1a	G	G	G	G	H
gUNC14106987	chr8	7623824	AFTH6.1a	-	-	N	N	H
gUNC14112858	chr8	8172259	AFTH6.1a	T	T	T	C	H
gUNC14122889	chr8	8862519	AFTH6.1a	T	T	T	C	H
gUNC14126852	chr8	9161734	AFTH6.1a	C	C	C	T	H
gUNC14135137	chr8	9723288	AFTH6.1a	T	T	T	C	H
gUNC14160543	chr8	11303473	AFTH6.1a	G	G	G	G	H
gUNC14186755	chr8	13154463	AFTH6.1a	A	A	A	G	H
gUNC14199451	chr8	14096129	AFTH6.1a	T	T	T	C	H
gUNC14209961	chr8	14788759	AFTH6.1a	G	G	G	G	H
gUNC14221236	chr8	15402655	AFTH6.1a	A	A	A	A	H
gUNC14253935	chr8	17235011	AFTH6.1a	G	G	G	G	H
gUNC1425647	chr1	112486389	AFTH6.1a	-	-	A	A	H
gUNC14265056	chr8	17948188	AFTH6.1a	G	G	G	A	H
gUNC14281989	chr8	19165031	AFTH6.1a	G	G	G	G	H
gUNC14318030	chr8	23766103	AFTH6.1a	T	T	T	T	H
gUNC14326048	chr8	24331483	AFTH6.1a	A	A	A	G	H
gUNC14332878	chr8	24843060	AFTH6.1a	A	A	A	A	H
gUNC14352420	chr8	26343329	AFTH6.1a	T	T	T	C	H
gUNC14358637	chr8	26751323	AFTH6.1a	A	G	a	G	H
gUNC14367766	chr8	27417151	AFTH6.1a	T	T	T	G	H
gUNC14380760	chr8	28353590	AFTH6.1a	C	C	C	C	H
gUNC1438333	chr1	113219068	AFTH6.1a	C	C	C	C	H
gUNC14398815	chr8	29688293	AFTH6.1a	C	C	C	C	H
gUNC14410560	chr8	30485818	AFTH6.1a	A	A	A	A	H
gUNC14421611	chr8	31152662	AFTH6.1a	-	-	t	G	H
gUNC14435241	chr8	31945156	AFTH6.1a	G	G	G	A	H
gUNC14452078	chr8	32989110	AFTH6.1a	T	T	T	C	H
gUNC14457177	chr8	33289292	AFTH6.1a	A	A	A	A	H
gUNC14484140	chr8	34971437	AFTH6.1a	A	A	A	G	H
gUNC14508785	chr8	36314036	AFTH6.1a	C	C	C	C	H
gUNC14577152	chr8	40702588	AFTH6.1a	C	C	C	A	H
gUNC145909	chr1	14334166	AFTH6.1a	G	G	G	G	H
gUNC14594083	chr8	41907853	AFTH6.1a	G	G	G	A	H
gUNC14598482	chr8	42191199	AFTH6.1a	A	A	A	A	H
gUNC14610469	chr8	43005462	AFTH6.1a	G	G	G	A	H
gUNC14616786	chr8	43384439	AFTH6.1a	-	-	N	N	H
gUNC14617468	chr8	43433088	AFTH6.1a	A	A	A	G	H
gUNC14638649	chr8	45126038	AFTH6.1a	C	C	C	T	H
gUNC14651086	chr8	45907709	AFTH6.1a	A	A	A	N	H
gUNC14658746	chr8	46525717	AFTH6.1a	-	-	T	c	H
gUNC14690114	chr8	48504481	AFTH6.1a	T	T	T	C	H
gUNC1469655	chr1	115134891	AFTH6.1a	G	G	G	A	H
gUNC14709308	chr8	50058488	AFTH6.1a	A	A	A	A	H
gUNC14717289	chr8	50677985	AFTH6.1a	T	T	T	T	H
gUNC14727686	chr8	51374353	AFTH6.1a	G	G	G	G	H
gUNC14732526	chr8	51692150	AFTH6.1a	A	A	A	A	H
gUNC14745229	chr8	52465931	AFTH6.1a	-	-	N	N	H
gUNC14782827	chr8	55875541	AFTH6.1a	G	G	G	A	H
gUNC14789534	chr8	56478951	AFTH6.1a	A	A	A	C	H
gUNC14802833	chr8	57590135	AFTH6.1a	-	-	C	T	H
gUNC14807497	chr8	57897047	AFTH6.1a	A	A	A	G	H
gUNC14811572	chr8	58161420	AFTH6.1a	A	A	A	G	H
gUNC14814774	chr8	58412634	AFTH6.1a	C	C	C	T	H
gUNC14825627	chr8	59171276	AFTH6.1a	A	A	A	A	H
gUNC14829851	chr8	59439300	AFTH6.1a	C	C	C	C	H
gUNC14839179	chr8	60158988	AFTH6.1a	A	A	A	A	H
gUNC14841376	chr8	60326945	AFTH6.1a	A	A	A	G	H
gUNC14848296	chr8	60845204	AFTH6.1a	A	A	A	A	H
gUNC1486466	chr1	116183610	AFTH6.1a	T	T	T	T	H
gUNC14874496	chr8	62965305	AFTH6.1a	C	C	C	C	H
gUNC14911603	chr8	65479006	AFTH6.1a	A	A	A	A	H
gUNC14919510	chr8	66061794	AFTH6.1a	C	C	C	T	H
gUNC14954961	chr8	68642310	AFTH6.1a	C	C	C	T	H
gUNC14975151	chr8	70941143	AFTH6.1a	C	C	C	A	H
gUNC14978267	chr8	71439598	AFTH6.1a	A	A	A	A	H
gUNC14993552	chr8	73221887	AFTH6.1a	T	T	T	G	H
gUNC149968	chr1	14622203	AFTH6.1a	T	T	T	T	H
gUNC1499687	chr1	116932003	AFTH6.1a	T	C	c	T	H
gUNC15004266	chr8	74286125	AFTH6.1a	G	G	G	G	H
gUNC150117369	chr15	35401871	AFTH6.1a	C	C	C	A	H
gUNC1502088	chr1	117117484	AFTH6.1a	A	A	A	A	H
gUNC15031493	chr8	76669066	AFTH6.1a	C	C	C	T	H
gUNC150362516	chr15	48014043	AFTH6.1a	T	T	T	C	H
gUNC15047570	chr8	77728768	AFTH6.1a	G	G	G	T	H
gUNC15050081	chr8	77894776	AFTH6.1a	G	G	G	G	H
gUNC15050525	chr8	77923916	AFTH6.1a	G	G	G	A	H
gUNC15051586	chr8	77973527	AFTH6.1a	A	A	A	G	H
gUNC15054864	chr8	78169129	AFTH6.1a	G	G	G	t	H
gUNC15070039	chr8	79255325	AFTH6.1a	G	G	G	G	H
gUNC15089685	chr8	80925850	AFTH6.1a	C	C	C	T	H
gUNC15103841	chr8	81825188	AFTH6.1a	A	A	A	A	H
gUNC15117286	chr8	82835462	AFTH6.1a	A	A	A	A	H
gUNC15138817	chr8	84428804	AFTH6.1a	G	G	G	G	H
gUNC15150708	chr8	85463574	AFTH6.1a	A	A	A	G	H
gUNC15169378	chr8	86830750	AFTH6.1a	T	T	T	C	H
gUNC15182447	chr8	87696861	AFTH6.1a	G	G	G	G	H
gUNC15203093	chr8	89127853	AFTH6.1a	T	T	T	T	H
gUNC15211510	chr8	89612208	AFTH6.1a	-	-	C	a	H
gUNC15225687	chr8	90515101	AFTH6.1a	C	C	C	C	H
gUNC15231196	chr8	90858141	AFTH6.1a	C	C	C	C	H
gUNC15246062	chr8	91911692	AFTH6.1a	G	G	G	G	H
gUNC1524644	chr1	119376212	AFTH6.1a	A	A	A	A	H
gUNC15280105	chr8	94048088	AFTH6.1a	T	T	T	T	H
gUNC15288670	chr8	94744761	AFTH6.1a	G	G	G	G	H
gUNC15291248	chr8	94951831	AFTH6.1a	G	G	G	G	H
gUNC15299009	chr8	95710125	AFTH6.1a	C	C	C	N	H
gUNC15306741	chr8	96358971	AFTH6.1a	G	G	G	G	H
gUNC15311561	chr8	96687117	AFTH6.1a	G	G	G	T	H
gUNC15358363	chr8	99893658	AFTH6.1a	C	C	C	C	H
gUNC1535912	chr1	120403934	AFTH6.1a	-	-	N	N	H
gUNC15363342	chr8	100213263	AFTH6.1a	T	T	T	G	H
gUNC15379294	chr8	101299707	AFTH6.1a	A	A	A	C	H
gUNC15407603	chr8	103158890	AFTH6.1a	T	T	T	C	H
gUNC15429081	chr8	104944836	AFTH6.1a	G	G	G	A	H
gUNC15434530	chr8	105517797	AFTH6.1a	T	T	T	G	H
gUNC15438872	chr8	106009737	AFTH6.1a	T	T	T	C	H
gUNC15446340	chr8	106738488	AFTH6.1a	T	T	T	T	H
gUNC1545055	chr1	121063201	AFTH6.1a	-	-	A	A	H
gUNC1547605	chr1	121248927	AFTH6.1a	T	C	C	T	H
gUNC15481239	chr8	109616627	AFTH6.1a	G	G	G	G	H
gUNC15488230	chr8	110242457	AFTH6.1a	C	C	C	C	H
gUNC15491356	chr8	110570263	AFTH6.1a	C	C	C	A	H
gUNC15494386	chr8	111003579	AFTH6.1a	C	C	C	T	H
gUNC15499741	chr8	111610547	AFTH6.1a	T	T	T	C	H
gUNC15502227	chr8	111818543	AFTH6.1a	T	T	T	H	H
gUNC15505417	chr8	112005017	AFTH6.1a	A	A	A	G	H
gUNC15510412	chr8	112320039	AFTH6.1a	A	A	A	G	H
gUNC15518743	chr8	112978447	AFTH6.1a	G	G	G	A	H
gUNC15524007	chr8	113398224	AFTH6.1a	T	T	T	C	H
gUNC15527048	chr8	113616045	AFTH6.1a	T	T	T	C	H
gUNC15527593	chr8	113648035	AFTH6.1a	A	A	A	G	H
gUNC15530876	chr8	113879018	AFTH6.1a	-	-	C	T	H
gUNC15532587	chr8	113980750	AFTH6.1a	C	C	C	C	H
gUNC15533516	chr8	114034046	AFTH6.1a	C	C	C	T	H
gUNC15537918	chr8	114279702	AFTH6.1a	C	C	C	T	H
gUNC15544844	chr8	114642027	AFTH6.1a	A	A	A	C	H
gUNC15545645	chr8	114695091	AFTH6.1a	C	C	C	T	H
gUNC15550042	chr8	114949106	AFTH6.1a	G	G	G	T	H
gUNC15560835	chr8	115670184	AFTH6.1a	G	G	G	T	H
gUNC15567070	chr8	116119187	AFTH6.1a	T	T	T	C	H
gUNC1557877	chr1	121976493	AFTH6.1a	C	C	C	C	H
gUNC15598756	chr8	118111065	AFTH6.1a	T	T	T	C	H
gUNC15608163	chr8	118707026	AFTH6.1a	-	-	A	A	H
gUNC15611317	chr8	118963898	AFTH6.1a	T	T	T	C	H
gUNC15624911	chr8	119841847	AFTH6.1a	G	G	G	A	H
gUNC15642188	chr8	121188874	AFTH6.1a	T	T	T	T	H
gUNC15650229	chr8	121742784	AFTH6.1a	A	A	A	G	H
gUNC1565720	chr1	122634011	AFTH6.1a	A	A	A	G	H
gUNC15658760	chr8	122200752	AFTH6.1a	T	T	T	C	H
gUNC15661092	chr8	122365878	AFTH6.1a	G	G	G	G	H
gUNC15667636	chr8	122831571	AFTH6.1a	G	G	G	A	H
gUNC15674177	chr8	123345352	AFTH6.1a	A	A	A	G	H
gUNC15677828	chr8	123721993	AFTH6.1a	C	C	C	C	H
gUNC15695144	chr8	124677170	AFTH6.1a	T	T	T	C	H
gUNC15704048	chr8	125366763	AFTH6.1a	C	C	C	C	H
gUNC15729350	chr8	127020584	AFTH6.1a	A	A	A	G	H
gUNC15747739	chr8	128510817	AFTH6.1a	T	T	T	C	H
gUNC15778680	chr9	5768864	AFTH6.1a	T	G	T	G	H
gUNC15788606	chr9	6399613	AFTH6.1a	T	C	T	C	H
gUNC15803388	chr9	7753359	AFTH6.1a	A	G	G	A	H
gUNC15814354	chr9	8815551	AFTH6.1a	T	T	T	h	H
gUNC15832886	chr9	10126524	AFTH6.1a	C	C	C	C	H
gUNC15835273	chr9	10353284	AFTH6.1a	A	C	A	C	H
gUNC15840513	chr9	10818670	AFTH6.1a	T	C	T	C	H
gUNC15849627	chr9	11602490	AFTH6.1a	A	C	C	A	H
gUNC15853462	chr9	12018062	AFTH6.1a	A	G	A	G	H
gUNC15872990	chr9	14293867	AFTH6.1a	A	G	G	A	H
gUNC15913786	chr9	17154517	AFTH6.1a	A	A	A	c	H
gUNC15934761	chr9	18599277	AFTH6.1a	-	-	G	T	H
gUNC1593484	chr1	124548738	AFTH6.1a	C	C	C	T	H
gUNC15948610	chr9	19680695	AFTH6.1a	G	G	G	G	H
gUNC15954014	chr9	20289816	AFTH6.1a	T	G	T	G	H
gUNC15960476	chr9	20799480	AFTH6.1a	A	C	C	A	H
gUNC15968951	chr9	21600423	AFTH6.1a	T	T	T	T	H
gUNC15991874	chr9	23372014	AFTH6.1a	T	C	T	C	H
gUNC15995608	chr9	23621841	AFTH6.1a	T	C	T	C	H
gUNC160056615	chr16	42562989	AFTH6.1a	G	G	G	N	H
gUNC16008744	chr9	24441625	AFTH6.1a	A	C	C	A	H
gUNC160204180	chr16	37101961	AFTH6.1a	A	A	A	A	H
gUNC16035016	chr9	26309970	AFTH6.1a	-	-	N	N	H
gUNC16043985	chr9	27356338	AFTH6.1a	T	T	T	T	H
gUNC16054540	chr9	28183015	AFTH6.1a	T	C	C	T	H
gUNC1605568	chr1	125334698	AFTH6.1a	G	G	G	G	H
gUNC16063700	chr9	28836798	AFTH6.1a	A	C	A	C	H
gUNC16074692	chr9	29715646	AFTH6.1a	T	T	T	T	H
gUNC16086194	chr9	30532484	AFTH6.1a	-	-	N	N	H
gUNC16094003	chr9	31080611	AFTH6.1a	T	C	T	C	H
gUNC16101351	chr9	31683726	AFTH6.1a	A	G	A	G	H
gUNC16116138	chr9	32771333	AFTH6.1a	A	G	G	A	H
gUNC16136209	chr9	34131352	AFTH6.1a	T	C	C	T	H
gUNC16142432	chr9	34608962	AFTH6.1a	C	C	C	C	H
gUNC16154080	chr9	35460660	AFTH6.1a	-	-	A	G	H
gUNC16160978	chr9	36202052	AFTH6.1a	A	G	A	G	H
gUNC16170224	chr9	37077144	AFTH6.1a	C	C	C	C	H
gUNC16173150	chr9	37267461	AFTH6.1a	A	G	A	G	H
gUNC1620550	chr1	126353960	AFTH6.1a	-	-	C	C	H
gUNC16236042	chr9	41788178	AFTH6.1a	T	T	T	T	H
gUNC16247047	chr9	42531188	AFTH6.1a	T	T	T	C	H
gUNC16250984	chr9	42785517	AFTH6.1a	-	-	A	G	H
gUNC16277113	chr9	44955963	AFTH6.1a	-	-	C	C	H
gUNC16281800	chr9	45263666	AFTH6.1a	T	T	T	C	H
gUNC16292156	chr9	45975426	AFTH6.1a	-	-	N	N	H
gUNC16312750	chr9	47870655	AFTH6.1a	C	C	C	T	H
gUNC16324529	chr9	48583458	AFTH6.1a	G	G	G	A	H
gUNC16330958	chr9	49128828	AFTH6.1a	G	G	G	A	H
gUNC16335829	chr9	49535195	AFTH6.1a	G	G	G	G	H
gUNC1635382	chr1	127477857	AFTH6.1a	A	A	A	A	H
gUNC16358637	chr9	51580608	AFTH6.1a	C	C	C	T	H
gUNC16363164	chr9	51915408	AFTH6.1a	A	A	A	A	H
gUNC16380086	chr9	53339487	AFTH6.1a	C	C	C	T	H
gUNC16391640	chr9	54313032	AFTH6.1a	C	C	C	T	H
gUNC16400148	chr9	55045695	AFTH6.1a	T	T	T	C	H
gUNC16409210	chr9	55942673	AFTH6.1a	T	T	T	N	H
gUNC1641373	chr1	127920237	AFTH6.1a	C	C	C	C	H
gUNC16417316	chr9	56698657	AFTH6.1a	T	T	T	C	H
gUNC16424723	chr9	57357584	AFTH6.1a	G	G	G	A	H
gUNC16429215	chr9	57821592	AFTH6.1a	A	A	A	G	H
gUNC164396	chr1	15558147	AFTH6.1a	T	T	T	T	H
gUNC16450609	chr9	59690451	AFTH6.1a	-	-	T	C	H
gUNC16462457	chr9	60633286	AFTH6.1a	T	T	T	C	H
gUNC16481123	chr9	61939022	AFTH6.1a	A	A	A	A	H
gUNC1648713	chr1	128627956	AFTH6.1a	A	A	A	A	H
gUNC16492494	chr9	62761515	AFTH6.1a	T	T	T	T	H
gUNC16492494b	chr9	62761515	AFTH6.1a	T	T	T	T	H
gUNC16494890	chr9	63046032	AFTH6.1a	C	C	C	C	H
gUNC16515184	chr9	64737341	AFTH6.1a	C	C	C	C	H
gUNC16554667	chr9	68047247	AFTH6.1a	C	C	C	T	H
gUNC16566972	chr9	68946415	AFTH6.1a	G	G	G	G	H
gUNC16578725	chr9	69745440	AFTH6.1a	A	A	A	G	H
gUNC16590418	chr9	70644940	AFTH6.1a	-	-	N	N	H
gUNC16600322	chr9	71449209	AFTH6.1a	G	G	G	G	H
gUNC16618214	chr9	72949966	AFTH6.1a	A	A	A	G	H
gUNC16627315	chr9	73557978	AFTH6.1a	-	-	C	c	H
gUNC16634905	chr9	74034186	AFTH6.1a	G	G	G	A	H
gUNC16646037	chr9	74944821	AFTH6.1a	A	A	A	G	H
gUNC16652459	chr9	75460678	AFTH6.1a	A	A	A	A	H
gUNC16660141	chr9	76014185	AFTH6.1a	A	A	A	A	H
gUNC16664415	chr9	76355103	AFTH6.1a	T	T	T	C	H
gUNC16685881	chr9	77929943	AFTH6.1a	C	C	C	T	H
gUNC16691683	chr9	78395969	AFTH6.1a	A	G	A	G	H
gUNC1675521	chr1	130878269	AFTH6.1a	T	T	t	C	H
gUNC16758798	chr9	83043960	AFTH6.1a	G	G	G	G	H
gUNC16774508	chr9	84235457	AFTH6.1a	T	T	T	G	H
gUNC16784014	chr9	85029733	AFTH6.1a	C	C	C	A	H
gUNC16803490	chr9	86327029	AFTH6.1a	G	G	G	A	H
gUNC16806346	chr9	86492887	AFTH6.1a	G	G	G	G	H
gUNC1681036	chr1	131402231	AFTH6.1a	A	A	A	G	H
gUNC16819132	chr9	87438122	AFTH6.1a	A	A	A	G	H
gUNC16827753	chr9	88108666	AFTH6.1a	C	C	C	T	H
gUNC16833754	chr9	88836239	AFTH6.1a	-	-	N	N	H
gUNC16844386	chr9	90063115	AFTH6.1a	C	C	C	C	H
gUNC16853991	chr9	90829940	AFTH6.1a	C	C	C	T	H
gUNC16869833	chr9	92301331	AFTH6.1a	C	C	C	C	H
gUNC16898435	chr9	94131153	AFTH6.1a	C	C	C	C	H
gUNC16900598	chr9	94273181	AFTH6.1a	G	G	G	A	H
gUNC16928730	chr9	96372340	AFTH6.1a	-	-	N	N	H
gUNC16942982	chr9	97304723	AFTH6.1a	C	C	C	T	H
gUNC16950294	chr9	97815927	AFTH6.1a	C	C	C	A	H
gUNC16977752	chr9	99891107	AFTH6.1a	A	A	A	G	H
gUNC16986266	chr9	100408338	AFTH6.1a	C	C	C	T	H
gUNC16992494	chr9	100944216	AFTH6.1a	A	A	A	A	H
gUNC17006878	chr9	102038990	AFTH6.1a	A	A	A	A	H
gUNC17014564	chr9	102718833	AFTH6.1a	C	C	C	C	H
gUNC17023585	chr9	103370641	AFTH6.1a	T	T	T	C	H
gUNC17032370	chr9	103853443	AFTH6.1a	A	A	A	g	H
gUNC17041379	chr9	104419506	AFTH6.1a	G	G	G	G	H
gUNC17067053	chr9	105872339	AFTH6.1a	G	G	G	T	H
gUNC1706873	chr1	133403330	AFTH6.1a	C	C	C	T	H
gUNC17077906	chr9	106605721	AFTH6.1a	G	G	G	G	H
gUNC17082859	chr9	107224740	AFTH6.1a	G	G	G	A	H
gUNC17090740	chr9	107977049	AFTH6.1a	T	T	T	C	H
gUNC17102182	chr9	109267371	AFTH6.1a	-	-	N	N	H
gUNC17104336	chr9	109643230	AFTH6.1a	G	G	G	G	H
gUNC17110506	chr9	110211151	AFTH6.1a	A	A	A	G	H
gUNC17114915	chr9	110660428	AFTH6.1a	T	T	T	C	H
gUNC17130263	chr9	111667129	AFTH6.1a	G	G	G	G	H
gUNC17146471	chr9	112608053	AFTH6.1a	G	G	G	G	H
gUNC17159488	chr9	113394099	AFTH6.1a	C	C	C	C	H
gUNC17170714	chr9	114390499	AFTH6.1a	-	-	C	C	H
gUNC17194132	chr9	115729336	AFTH6.1a	A	A	A	G	H
gUNC17202023	chr9	116244679	AFTH6.1a	C	C	C	C	H
gUNC17213574	chr9	116996255	AFTH6.1a	A	A	A	G	H
gUNC17230835	chr9	118079915	AFTH6.1a	-	-	N	N	H
gUNC17242574	chr9	118876866	AFTH6.1a	A	A	A	N	H
gUNC17275572	chr9	121169831	AFTH6.1a	-	-	N	N	H
gUNC17282101	chr9	121592273	AFTH6.1a	T	T	T	G	H
gUNC1733690	chr1	135464050	AFTH6.1a	A	A	A	A	H
gUNC1739568	chr1	135816613	AFTH6.1a	C	C	C	T	H
gUNC17397568	chr10	9409584	AFTH6.1a	A	A	A	C	H
gUNC17402110	chr10	9698012	AFTH6.1a	-	-	N	N	H
gUNC17404314	chr10	9859382	AFTH6.1a	C	C	C	C	H
gUNC17427774	chr10	11891191	AFTH6.1a	C	C	C	C	H
gUNC17428823	chr10	11962501	AFTH6.1a	A	A	A	G	H
gUNC17443109	chr10	12916871	AFTH6.1a	C	C	C	C	H
gUNC17474953	chr10	15169748	AFTH6.1a	C	C	C	c	H
gUNC17482376	chr10	15792319	AFTH6.1a	-	-	N	N	H
gUNC17501046	chr10	17299595	AFTH6.1a	T	T	T	C	H
gUNC1750242	chr1	136512301	AFTH6.1a	C	C	C	T	H
gUNC17509306	chr10	17999035	AFTH6.1a	C	C	C	C	H
gUNC17517490	chr10	18539196	AFTH6.1a	G	G	G	G	H
gUNC17524396	chr10	18943314	AFTH6.1a	T	T	T	C	H
gUNC17535571	chr10	19736483	AFTH6.1a	T	T	T	T	H
gUNC17538101	chr10	19928499	AFTH6.1a	C	C	C	T	H
gUNC17551129	chr10	20968698	AFTH6.1a	C	C	C	C	H
gUNC17575991	chr10	23112649	AFTH6.1a	C	C	C	C	H
gUNC17593936	chr10	24405459	AFTH6.1a	C	C	C	C	H
gUNC17611786	chr10	25456567	AFTH6.1a	G	G	G	G	H
gUNC1761545	chr1	137336720	AFTH6.1a	A	A	A	A	H
gUNC17619183	chr10	25982714	AFTH6.1a	T	T	T	G	H
gUNC17631787	chr10	26818118	AFTH6.1a	G	G	G	N	H
gUNC17645528	chr10	27749872	AFTH6.1a	G	G	G	T	H
gUNC17655062	chr10	28442662	AFTH6.1a	A	A	A	A	H
gUNC17665798	chr10	29225558	AFTH6.1a	T	T	T	C	H
gUNC17671522	chr10	29670905	AFTH6.1a	G	G	G	A	H
gUNC1767179	chr1	137780191	AFTH6.1a	T	T	T	C	H
gUNC17682018	chr10	30706002	AFTH6.1a	A	A	A	A	H
gUNC17689735	chr10	31280651	AFTH6.1a	C	C	C	C	H
gUNC17699722	chr10	32061892	AFTH6.1a	A	A	A	C	H
gUNC1770327	chr1	138006890	AFTH6.1a	A	A	A	G	H
gUNC17705907	chr10	32541047	AFTH6.1a	C	C	C	T	H
gUNC17754639	chr10	36361744	AFTH6.1a	T	T	T	C	H
gUNC17767242	chr10	37377387	AFTH6.1a	A	A	A	N	H
gUNC17773496	chr10	37861688	AFTH6.1a	G	G	G	G	H
gUNC17789753	chr10	38999815	AFTH6.1a	T	T	T	C	H
gUNC17800735	chr10	39727875	AFTH6.1a	C	C	C	C	H
gUNC17824923	chr10	41737293	AFTH6.1a	T	T	T	C	H
gUNC17830056	chr10	42161352	AFTH6.1a	T	T	T	C	H
gUNC1783074	chr1	139096750	AFTH6.1a	A	A	A	A	H
gUNC17844155	chr10	43162324	AFTH6.1a	-	-	G	A	H
gUNC17846590	chr10	43390939	AFTH6.1a	-	-	T	C	H
gUNC17859104	chr10	44303125	AFTH6.1a	T	T	T	T	H
gUNC17881513	chr10	45957535	AFTH6.1a	C	C	C	A	H
gUNC17891700	chr10	46749006	AFTH6.1a	T	T	T	C	H
gUNC17926662	chr10	49300790	AFTH6.1a	G	G	G	A	H
gUNC17926662b	chr10	49300790	AFTH6.1a	G	G	G	A	H
gUNC17933782	chr10	49873454	AFTH6.1a	-	-	N	N	H
gUNC17935737	chr10	50054210	AFTH6.1a	T	T	T	C	H
gUNC17936006	chr10	50079474	AFTH6.1a	T	T	T	G	H
gUNC17940826	chr10	50435599	AFTH6.1a	-	-	T	G	H
gUNC17943756	chr10	50736608	AFTH6.1a	A	A	A	G	H
gUNC17950599	chr10	51427978	AFTH6.1a	-	-	N	N	H
gUNC17964718	chr10	52625407	AFTH6.1a	T	T	T	C	H
gUNC17988030	chr10	54595694	AFTH6.1a	A	A	A	C	H
gUNC18001721	chr10	55726815	AFTH6.1a	C	C	C	C	H
gUNC18003112	chr10	55876985	AFTH6.1a	T	T	T	C	H
gUNC18012538	chr10	56654618	AFTH6.1a	C	C	c	T	H
gUNC18022023	chr10	57413069	AFTH6.1a	T	T	T	G	H
gUNC180267595	chr18	42411388	AFTH6.1a	G	G	G	A	H
gUNC18034355	chr10	58908569	AFTH6.1a	-	-	N	N	H
gUNC18048671	chr10	59896247	AFTH6.1a	A	A	A	G	H
gUNC18051465	chr10	60165510	AFTH6.1a	T	T	T	C	H
gUNC18061716	chr10	60901401	AFTH6.1a	A	A	A	G	H
gUNC1806326	chr1	141114407	AFTH6.1a	T	T	T	C	H
gUNC18067330	chr10	61350368	AFTH6.1a	A	A	A	G	H
gUNC18087763	chr10	62993532	AFTH6.1a	G	G	G	T	H
gUNC18091775	chr10	63363782	AFTH6.1a	G	G	G	A	H
gUNC18116815	chr10	65307594	AFTH6.1a	G	G	G	a	H
gUNC18119184	chr10	65479195	AFTH6.1a	C	C	C	T	H
gUNC18126459	chr10	66022971	AFTH6.1a	G	G	G	A	H
gUNC18152407	chr10	68030776	AFTH6.1a	T	T	T	T	H
gUNC18164738	chr10	68958999	AFTH6.1a	-	-	T	T	H
gUNC18167896	chr10	69175614	AFTH6.1a	T	T	T	G	H
gUNC18177510	chr10	69777499	AFTH6.1a	G	G	G	G	H
gUNC18221643	chr10	73156302	AFTH6.1a	A	A	A	G	H
gUNC18223060	chr10	73279789	AFTH6.1a	C	C	C	T	H
gUNC1823389	chr1	142140565	AFTH6.1a	G	G	G	T	H
gUNC18242494	chr10	74946556	AFTH6.1a	-	-	N	N	H
gUNC1825459	chr1	142266250	AFTH6.1a	C	C	C	T	H
gUNC18285714	chr10	78514149	AFTH6.1a	T	T	T	G	H
gUNC18296050	chr10	79746579	AFTH6.1a	-	-	N	N	H
gUNC18296510	chr10	79813168	AFTH6.1a	A	A	A	G	H
gUNC18314611	chr10	82618576	AFTH6.1a	G	G	G	G	H
gUNC18320095	chr10	82964438	AFTH6.1a	T	T	T	C	H
gUNC18331758	chr10	83955550	AFTH6.1a	T	T	T	C	H
gUNC18341997	chr10	84596014	AFTH6.1a	T	T	T	C	H
gUNC18351165	chr10	85344789	AFTH6.1a	C	C	C	C	H
gUNC18354348	chr10	85544615	AFTH6.1a	C	C	C	C	H
gUNC18360870	chr10	86219538	AFTH6.1a	G	G	G	G	H
gUNC18362711	chr10	86365720	AFTH6.1a	C	C	C	C	H
gUNC18364309	chr10	86467023	AFTH6.1a	C	C	C	C	H
gUNC18373564	chr10	87314105	AFTH6.1a	G	G	G	G	H
gUNC18377858	chr10	87690385	AFTH6.1a	G	G	G	G	H
gUNC18378272	chr10	87724845	AFTH6.1a	A	A	A	G	H
gUNC18388911	chr10	88614699	AFTH6.1a	T	T	T	T	H
gUNC18392975	chr10	89021746	AFTH6.1a	T	T	T	T	H
gUNC18392975b	chr10	89021746	AFTH6.1a	-	-	N	N	H
gUNC18404261	chr10	89841607	AFTH6.1a	-	-	N	N	H
gUNC18410315	chr10	90226667	AFTH6.1a	A	A	A	A	H
gUNC18415706	chr10	90574923	AFTH6.1a	G	G	G	G	H
gUNC18415706b	chr10	90574923	AFTH6.1a	G	G	G	G	H
gUNC18416724	chr10	90647941	AFTH6.1a	T	T	T	T	H
gUNC18418623	chr10	90773565	AFTH6.1a	-	-	T	C	H
gUNC18434667	chr10	91995174	AFTH6.1a	C	C	C	T	H
gUNC18441203	chr10	92432492	AFTH6.1a	G	G	G	G	H
gUNC18446814	chr10	92952209	AFTH6.1a	A	A	A	G	H
gUNC18460813	chr10	93858069	AFTH6.1a	T	T	T	T	H
gUNC18467663	chr10	94256534	AFTH6.1a	G	G	G	G	H
gUNC18475950	chr10	94854949	AFTH6.1a	-	-	N	N	H
gUNC18486373	chr10	95580875	AFTH6.1a	C	C	C	T	H
gUNC18512197	chr10	97493498	AFTH6.1a	A	A	A	G	H
gUNC18539154	chr10	99507204	AFTH6.1a	G	G	G	G	H
gUNC18561274	chr10	101101420	AFTH6.1a	A	A	A	A	H
gUNC18583438	chr10	102470556	AFTH6.1a	G	G	G	G	H
gUNC18597320	chr10	103382510	AFTH6.1a	T	T	T	G	H
gUNC18667356	chr10	107813431	AFTH6.1a	C	C	C	T	H
gUNC18679019	chr10	108581993	AFTH6.1a	C	C	C	C	H
gUNC18692061	chr10	109539206	AFTH6.1a	G	G	G	A	H
gUNC18698193	chr10	109912221	AFTH6.1a	G	G	G	A	H
gUNC18720855	chr10	111501006	AFTH6.1a	T	T	T	C	H
gUNC18725518	chr10	111809527	AFTH6.1a	T	T	T	C	H
gUNC1872920	chr1	146189462	AFTH6.1a	G	G	G	A	H
gUNC18738548	chr10	112753735	AFTH6.1a	C	C	C	A	H
gUNC18745083	chr10	113252249	AFTH6.1a	G	G	G	a	H
gUNC18754141	chr10	113901560	AFTH6.1a	-	-	N	N	H
gUNC18763912	chr10	114550291	AFTH6.1a	C	C	C	T	H
gUNC18782578	chr10	115781166	AFTH6.1a	A	A	A	C	H
gUNC18792779	chr10	116397191	AFTH6.1a	G	G	G	A	H
gUNC18805053	chr10	117376300	AFTH6.1a	A	G	G	G	H
gUNC18816027	chr10	118151910	AFTH6.1a	T	T	T	C	H
gUNC18818892	chr10	118476371	AFTH6.1a	A	A	A	A	H
gUNC18828940	chr10	119033855	AFTH6.1a	T	T	T	T	H
gUNC18849001	chr10	120293704	AFTH6.1a	C	C	C	T	H
gUNC18856953	chr10	120916126	AFTH6.1a	A	A	A	A	H
gUNC18862391	chr10	121287384	AFTH6.1a	G	G	G	G	H
gUNC1886404	chr1	147258865	AFTH6.1a	T	T	T	C	H
gUNC18880003	chr10	122346045	AFTH6.1a	A	A	A	G	H
gUNC18891368	chr10	122981479	AFTH6.1a	C	C	C	C	H
gUNC18894265	chr10	123205218	AFTH6.1a	A	G	A	G	H
gUNC18902983	chr10	123719372	AFTH6.1a	T	C	C	T	H
gUNC18912539	chr10	124415800	AFTH6.1a	G	G	G	G	H
gUNC18918911	chr10	124896407	AFTH6.1a	T	G	G	T	H
gUNC18940381	chr10	126141728	AFTH6.1a	T	T	T	T	H
gUNC18953235	chr10	126898865	AFTH6.1a	A	G	G	A	H
gUNC18963675	chr10	127830077	AFTH6.1a	T	G	T	G	H
gUNC18975838	chr10	129045365	AFTH6.1a	T	C	C	T	H
gUNC18984159	chr10	130016478	AFTH6.1a	-	-	A	G	H
gUNC18998019	chr11	4554799	AFTH6.1a	T	T	T	C	H
gUNC19001625	chr11	4968921	AFTH6.1a	C	C	C	C	H
gUNC19001887	chr11	4993641	AFTH6.1a	A	A	A	G	H
gUNC19009896	chr11	5889655	AFTH6.1a	G	G	G	A	H
gUNC19016438	chr11	6726469	AFTH6.1a	A	A	A	G	H
gUNC19030936	chr11	7757869	AFTH6.1a	T	T	T	T	H
gUNC19030936b	chr11	7757869	AFTH6.1a	T	T	T	T	H
gUNC19067793	chr11	10104613	AFTH6.1a	A	A	A	A	H
gUNC19076846	chr11	10708690	AFTH6.1a	G	G	G	G	H
gUNC19080247	chr11	10955970	AFTH6.1a	G	G	G	G	H
gUNC19091580	chr11	11811860	AFTH6.1a	A	A	A	G	H
gUNC19096529	chr11	12278633	AFTH6.1a	T	T	T	T	H
gUNC19102772	chr11	12736090	AFTH6.1a	-	-	T	C	H
gUNC19129775	chr11	14511309	AFTH6.1a	A	A	A	G	H
gUNC19146014	chr11	15524695	AFTH6.1a	G	G	G	T	H
gUNC19149371	chr11	15716314	AFTH6.1a	T	T	T	T	H
gUNC19164467	chr11	16776112	AFTH6.1a	A	A	A	A	H
gUNC19169228	chr11	17108318	AFTH6.1a	-	-	N	N	H
gUNC1917999	chr1	149617805	AFTH6.1a	C	C	C	C	H
gUNC19180554	chr11	17898740	AFTH6.1a	G	G	G	G	H
gUNC19195795	chr11	19051614	AFTH6.1a	C	C	C	T	H
gUNC19200972	chr11	19451183	AFTH6.1a	T	T	T	T	H
gUNC19229155	chr11	21343911	AFTH6.1a	T	T	T	G	H
gUNC19233902	chr11	21809592	AFTH6.1a	G	G	G	T	H
gUNC19251864	chr11	23362128	AFTH6.1a	A	A	A	A	H
gUNC19270598	chr11	25119663	AFTH6.1a	T	T	T	C	H
gUNC19283369	chr11	26190061	AFTH6.1a	G	G	G	G	H
gUNC19286670	chr11	26445342	AFTH6.1a	G	G	G	A	H
gUNC19316474	chr11	28638264	AFTH6.1a	A	A	A	A	H
gUNC19324924	chr11	29598562	AFTH6.1a	-	-	N	N	H
gUNC19331691	chr11	30155440	AFTH6.1a	A	A	A	G	H
gUNC19342962	chr11	30969736	AFTH6.1a	T	C	t	c	H
gUNC19361331	chr11	32293777	AFTH6.1a	G	G	G	G	H
gUNC19365952	chr11	32660444	AFTH6.1a	C	C	C	C	H
gUNC19373228	chr11	33300850	AFTH6.1a	T	T	T	C	H
gUNC19402622	chr11	35396449	AFTH6.1a	G	G	G	A	H
gUNC1940721	chr1	151155081	AFTH6.1a	T	T	T	C	H
gUNC19415639	chr11	36222300	AFTH6.1a	G	G	G	G	H
gUNC19425231	chr11	37015063	AFTH6.1a	T	T	T	G	H
gUNC19435196	chr11	37808509	AFTH6.1a	A	A	A	G	H
gUNC1944082	chr1	151418631	AFTH6.1a	A	A	A	A	H
gUNC19456374	chr11	39537152	AFTH6.1a	-	-	N	N	H
gUNC19457326	chr11	39619996	AFTH6.1a	T	T	T	C	H
gUNC19470525	chr11	40715972	AFTH6.1a	T	T	T	C	H
gUNC19471656	chr11	40837269	AFTH6.1a	A	A	A	C	H
gUNC19491427	chr11	42369974	AFTH6.1a	A	A	A	A	H
gUNC19499155	chr11	42845897	AFTH6.1a	G	G	G	G	H
gUNC19511097	chr11	43633011	AFTH6.1a	G	G	G	G	H
gUNC19515741	chr11	43976696	AFTH6.1a	-	-	G	G	H
gUNC19543169	chr11	45870931	AFTH6.1a	T	T	T	C	H
gUNC19564238	chr11	47190588	AFTH6.1a	C	C	C	C	H
gUNC19573614	chr11	47979735	AFTH6.1a	T	T	T	C	H
gUNC19574206	chr11	48026218	AFTH6.1a	G	G	G	A	H
gUNC19589852	chr11	49625440	AFTH6.1a	C	C	C	T	H
gUNC19595932	chr11	50125453	AFTH6.1a	G	G	G	T	H
gUNC19618247	chr11	51627137	AFTH6.1a	T	T	T	C	H
gUNC1962782	chr1	152618258	AFTH6.1a	C	C	C	C	H
gUNC19641983	chr11	53549729	AFTH6.1a	C	C	C	C	H
gUNC19649667	chr11	54098171	AFTH6.1a	-	-	N	N	H
gUNC19658019	chr11	54905587	AFTH6.1a	A	A	A	G	H
gUNC19669267	chr11	55663284	AFTH6.1a	G	G	G	G	H
gUNC19678833	chr11	56264960	AFTH6.1a	C	C	C	N	H
gUNC19694882	chr11	57197849	AFTH6.1a	-	-	A	G	H
gUNC19724807	chr11	59124761	AFTH6.1a	-	-	G	H	H
gUNC1973125	chr1	153285376	AFTH6.1a	T	T	T	C	H
gUNC19742275	chr11	60542859	AFTH6.1a	T	C	C	T	H
gUNC19743088	chr11	60743703	AFTH6.1a	T	C	T	C	H
gUNC19759725	chr11	62113684	AFTH6.1a	-	-	T	G	H
gUNC1978827	chr1	153744607	AFTH6.1a	T	T	T	G	H
gUNC197893	chr1	18007392	AFTH6.1a	C	C	C	T	H
gUNC19796189	chr11	64550586	AFTH6.1a	A	G	G	A	H
gUNC19804131	chr11	65018062	AFTH6.1a	-	-	A	C	H
gUNC19833120	chr11	67001653	AFTH6.1a	-	-	T	T	H
gUNC19837012	chr11	67255503	AFTH6.1a	C	C	C	C	H
gUNC19871311	chr11	69759208	AFTH6.1a	-	-	A	A	H
gUNC19875334	chr11	70238580	AFTH6.1a	-	-	A	G	H
gUNC19880825	chr11	70808812	AFTH6.1a	-	-	C	C	H
gUNC19907460	chr11	73280355	AFTH6.1a	A	G	G	A	H
gUNC19922360	chr11	74871795	AFTH6.1a	T	C	C	T	H
gUNC19947670	chr11	77174853	AFTH6.1a	T	C	T	C	H
gUNC19949895	chr11	77455061	AFTH6.1a	T	C	C	T	H
gUNC19974300	chr11	79773321	AFTH6.1a	T	C	C	T	H
gUNC19979260	chr11	80194162	AFTH6.1a	A	G	G	A	H
gUNC19985240	chr11	80762823	AFTH6.1a	A	G	A	G	H
gUNC19992265	chr11	81250908	AFTH6.1a	A	G	G	A	H
gUNC200019442	chrX	75090589	AFTH6.1a	G	G	G	G	H
gUNC200051678	chrX	169454751	AFTH6.1a	A	A	A	A	H
gUNC200107854	chrX	94504534	AFTH6.1a	-	-	N	N	H
gUNC20019373	chr11	83064807	AFTH6.1a	A	G	A	G	H
gUNC20028753	chr11	83861835	AFTH6.1a	A	G	A	G	H
gUNC20034149	chr11	84295892	AFTH6.1a	-	-	N	N	H
gUNC20050848	chr11	86132781	AFTH6.1a	T	C	T	C	H
gUNC20056500	chr11	86723352	AFTH6.1a	C	C	C	C	H
gUNC20057865	chr11	86859962	AFTH6.1a	T	C	T	C	H
gUNC20068486	chr11	87924758	AFTH6.1a	A	G	G	A	H
gUNC20074772	chr11	88337207	AFTH6.1a	A	C	C	A	H
gUNC20074772b	chr11	88337207	AFTH6.1a	A	C	C	A	H
gUNC20087745	chr11	89264152	AFTH6.1a	G	G	G	G	H
gUNC20097289	chr11	89927677	AFTH6.1a	T	C	T	C	H
gUNC20114197	chr11	90942203	AFTH6.1a	A	G	G	A	H
gUNC20119985	chr11	91258321	AFTH6.1a	C	C	C	C	H
gUNC20139913	chr11	92502452	AFTH6.1a	A	G	A	G	H
gUNC20154653	chr11	93434680	AFTH6.1a	G	G	G	G	H
gUNC20159487	chr11	93726096	AFTH6.1a	A	G	G	A	H
gUNC20173504	chr11	94891121	AFTH6.1a	T	G	G	T	H
gUNC2018619	chr1	157132066	AFTH6.1a	A	A	A	A	H
gUNC20186699	chr11	95887930	AFTH6.1a	A	G	A	G	H
gUNC20191097	chr11	96255088	AFTH6.1a	C	C	C	C	H
gUNC20200281	chr11	96986958	AFTH6.1a	G	G	G	G	H
gUNC20202374	chr11	97165394	AFTH6.1a	C	C	C	C	H
gUNC20211855	chr11	97971334	AFTH6.1a	-	-	C	N	H
gUNC20217676	chr11	98519062	AFTH6.1a	-	-	N	N	H
gUNC20231774	chr11	99568302	AFTH6.1a	T	C	C	T	H
gUNC20232792	chr11	99633242	AFTH6.1a	-	-	N	N	H
gUNC20245896	chr11	100621354	AFTH6.1a	A	G	A	G	H
gUNC20270826	chr11	102721712	AFTH6.1a	A	G	A	G	H
gUNC20300915	chr11	104914109	AFTH6.1a	C	C	C	C	H
gUNC20308037	chr11	105556879	AFTH6.1a	A	G	A	G	H
gUNC20310253	chr11	105831481	AFTH6.1a	G	G	G	G	H
gUNC20319200	chr11	106656409	AFTH6.1a	G	G	G	G	H
gUNC20321417	chr11	106831257	AFTH6.1a	A	C	C	A	H
gUNC2032620	chr1	158295053	AFTH6.1a	C	C	C	C	H
gUNC20334684	chr11	107848611	AFTH6.1a	G	G	G	G	H
gUNC20341304	chr11	108232600	AFTH6.1a	C	C	C	C	H
gUNC20350715	chr11	108976492	AFTH6.1a	A	A	A	A	H
gUNC20359696	chr11	109529605	AFTH6.1a	G	G	G	G	H
gUNC2036998	chr1	158663689	AFTH6.1a	A	A	A	G	H
gUNC20371249	chr11	110194605	AFTH6.1a	C	C	C	C	H
gUNC20377562	chr11	110554120	AFTH6.1a	T	T	T	T	H
gUNC20385213	chr11	111055645	AFTH6.1a	A	G	A	G	H
gUNC20404978	chr11	112187680	AFTH6.1a	A	A	A	A	H
gUNC20428641	chr11	113450351	AFTH6.1a	C	C	A	C	H
gUNC20439919	chr11	114054427	AFTH6.1a	A	G	A	G	H
gUNC20451607	chr11	114788392	AFTH6.1a	T	T	T	T	H
gUNC20474477	chr11	116481046	AFTH6.1a	A	G	A	G	H
gUNC20477552	chr11	116723105	AFTH6.1a	-	-	g	A	H
gUNC20487531	chr11	117383193	AFTH6.1a	A	A	A	A	H
gUNC2050462	chr1	159835806	AFTH6.1a	A	A	A	G	H
gUNC20511520	chr11	119190352	AFTH6.1a	A	G	A	G	H
gUNC20538837	chr11	121680033	AFTH6.1a	T	C	T	C	H
[truncated: 265,001 more rows]
