# Supplementary material for: KRAB zinc finger protein diversification drives mammalian interindividual methylation variability
Source: Proc Natl Acad Sci U S A. 2020 Nov 25;117(49):31290–300. doi: 10.1073/pnas.2017053117 (PMC7733849; doi:10.1073/pnas.2017053117)
Supplement: Supplementary File [file pnas.2017053117.sd03.csv]

SNP_Name	Chromosome	mm10_position	Sample_ID	Allele1_Forward	Allele2_Forward	C57BL/6J_consensus	CAST/EiJ_consensus	Epigenotype_high/low
AmpR002	NA	0	AFTH12.1a	T	T	NA	NA	H
B6_01-011986786-S	chr1	11996705	AFTH12.1a	C	C	C	C	H
B6_01-033811444-S	chr1	33754598	AFTH12.1a	T	T	T	T	H
B6_01-074963079-S	chr1	74916505	AFTH12.1a	T	T	T	C	H
B6_01-093593614-S	chr1	91697037	AFTH12.1a	G	G	G	G	H
B6_01-121012874-S	chr1	119116297	AFTH12.1a	C	C	C	C	H
B6_01-150177251-S	chr1	148330121	AFTH12.1a	C	C	C	C	H
B6_01-178969734-S	chr1	177039243	AFTH12.1a	G	G	G	G	H
B6_01-196072469-S	chr1	194246275	AFTH12.1a	C	C	C	C	H
B6_02-010654916-S	chr2	10733289	AFTH12.1a	C	C	C	C	H
B6_02-018045358-S	chr2	18123731	AFTH12.1a	C	C	C	C	H
B6_02-030044009-S	chr2	30188489	AFTH12.1a	A	A	A	A	H
B6_02-047175333-S	chr2	47319812	AFTH12.1a	A	A	A	N	H
B6_02-080713295-S	chr2	80873138	AFTH12.1a	C	C	C	C	H
B6_02-104253454-S	chr2	104413297	AFTH12.1a	G	G	NA	NA	H
B6_02-122534474-S	chr2	122708737	AFTH12.1a	T	T	T	T	H
B6_02-155206453-S	chr2	155380718	AFTH12.1a	A	A	A	A	H
B6_02-178470578-S	chr2	178735873	AFTH12.1a	C	C	C	C	H
B6_03-037129353-S	chr3	37230431	AFTH12.1a	T	T	T	T	H
B6_03-082357013-S	chr3	82553091	AFTH12.1a	A	A	A	A	H
B6_03-145396287-S	chr3	145733323	AFTH12.1a	G	G	G	G	H
B6_04-056476856-S	chr4	56463984	AFTH12.1a	C	C	C	C	H
B6_04-082337374-S	chr4	82691470	AFTH12.1a	G	G	NA	NA	H
B6_04-138911864-S	chr4	139355950	AFTH12.1a	T	T	T	T	H
B6_04-154488272-S	chr4	155114163	AFTH12.1a	G	G	G	G	H
B6_05-111079082-S	chr5	110650063	AFTH12.1a	G	G	G	G	H
B6_05-147860587-S	chr5	147049011	AFTH12.1a	T	T	T	T	H
B6_06-005198452-S	chr6	5248452	AFTH12.1a	C	C	C	C	H
B6_06-023322761-S	chr6	23372760	AFTH12.1a	T	T	T	A	H
B6_06-096147004-S	chr6	96197010	AFTH12.1a	A	A	A	A	H
B6_06-117430412-S	chr6	117480394	AFTH12.1a	G	G	A	G	H
B6_06-141021111-S	chr6	141072590	AFTH12.1a	G	G	G	G	H
B6_07-006676820-S	chr7	6724109	AFTH12.1a	T	T	T	T	H
B6_07-026195979-S	chr7	25410960	AFTH12.1a	C	C	N	N	H
B6_07-057450823-S	chr7	50195453	AFTH12.1a	C	C	C	C	H
B6_07-106324400-S	chr7	99175890	AFTH12.1a	G	G	G	G	H
B6_08-040755375-S	chr8	39670022	AFTH12.1a	G	G	G	G	H
B6_08-098951029-S	chr8	96427129	AFTH12.1a	C	C	C	C	H
B6_08-130889485-S	chr8	128365585	AFTH12.1a	G	G	G	G	H
B6_09-006238770-S	chr9	6238770	AFTH12.1a	A	A	A	G	H
B6_09-036892423-S	chr9	37084838	AFTH12.1a	G	G	G	G	H
B6_09-062272949-S	chr9	62425142	AFTH12.1a	G	G	NA	NA	H
B6_09-096559130-S	chr9	96658711	AFTH12.1a	G	G	G	G	H
B6_09-118619755-S	chr9	118710637	AFTH12.1a	G	G	G	G	H
B6_10-004862788-S	chr10	5483753	AFTH12.1a	A	A	A	A	H
B6_10-021245335-S	chr10	21525529	AFTH12.1a	C	C	C	C	H
B6_10-041664551-S	chr10	41944745	AFTH12.1a	G	G	G	G	H
B6_11-078559023-S	chr11	78745521	AFTH12.1a	A	A	A	A	H
B6_11-097849250-S	chr11	97987936	AFTH12.1a	T	T	T	C	H
B6_11-114979024-S	chr11	115117710	AFTH12.1a	G	G	G	G	H
B6_12-016979680-S	chr12	16972874	AFTH12.1a	-	-	A	A	H
B6_12-080337517-S	chr12	79236530	AFTH12.1a	T	T	T	C	H
B6_12-118406098-S	chr12	117167625	AFTH12.1a	C	C	C	C	H
B6_13-042909284-S	chr13	42813915	AFTH12.1a	T	T	T	T	H
B6_13-065023280-S	chr13	64921972	AFTH12.1a	C	C	C	C	H
B6_13-085619553-S	chr13	85479948	AFTH12.1a	G	G	G	G	H
B6_13-118452405-S	chr13	117663598	AFTH12.1a	G	G	G	G	H
B6_14-010126401-S	chr14	9293887	AFTH12.1a	A	A	A	A	H
B6_14-041638218-S	chr14	40824929	AFTH12.1a	T	T	T	T	H
B6_14-076127534-S	chr14	75727727	AFTH12.1a	G	G	G	G	H
B6_15-027633610-S	chr15	27703855	AFTH12.1a	G	G	G	G	H
B6_15-085755681-S	chr15	85925251	AFTH12.1a	A	A	A	A	H
B6_15-101391454-S	chr15	101561023	AFTH12.1a	G	G	A	G	H
B6_16-004238020-S	chr16	4238020	AFTH12.1a	T	C	T	C	H
B6_16-039696094-S	chr16	39695981	AFTH12.1a	A	A	A	A	H
B6_16-057407609-S	chr16	57407496	AFTH12.1a	G	G	NA	NA	H
B6_16-077320049-S	chr16	77319804	AFTH12.1a	C	C	C	T	H
B6_16-097476812-S	chr16	97255205	AFTH12.1a	G	G	G	G	H
B6_17-023744030-S	chr17	23607063	AFTH12.1a	G	G	G	G	H
B6_17-043214756-S	chr17	43077807	AFTH12.1a	G	G	G	G	H
B6_17-081870204-S	chr17	81470864	AFTH12.1a	G	G	G	G	H
B6_18-038500061-S	chr18	38340407	AFTH12.1a	G	G	G	G	H
B6_18-072387016-S	chr18	72227362	AFTH12.1a	G	G	G	A	H
B6_18-084686237-S	chr18	84516845	AFTH12.1a	T	T	T	C	H
B6_rs13459145	chr15	7167980	AFTH12.1a	A	A	A	G	H
B6_rs13479540	chr7	133996942	AFTH12.1a	A	A	A	G	H
B6_rs13480728	chr10	100238441	AFTH12.1a	T	T	T	C	H
B6_rs13481403	chr12	39488993	AFTH12.1a	A	G	G	A	H
B6_rs13481676	chr13	6304055	AFTH12.1a	A	G	A	G	H
B6_rs13481734	chr13	27037150	AFTH12.1a	A	G	A	G	H
B6_rs13483221	chr18	15249748	AFTH12.1a	C	C	C	T	H
B6_rs13483369	chr18	54614841	AFTH12.1a	C	C	A	C	H
B6_rs29133146	chr12	62767534	AFTH12.1a	A	C	A	C	H
B6_rs29158719	chr12	5961128	AFTH12.1a	A	G	A	G	H
B6_rs29349055	chr10	80452285	AFTH12.1a	A	G	A	G	H
B6_rs29377979	chr10	56314780	AFTH12.1a	G	G	G	A	H
B6_rs29413390	chr11	21140133	AFTH12.1a	A	A	NA	NA	H
B6_rs29414108	chr11	43358462	AFTH12.1a	A	G	A	G	H
B6_rs29500641	chr5	136441796	AFTH12.1a	T	T	T	G	H
B6_rs29730106	chr5	117716928	AFTH12.1a	A	A	A	G	H
B6_rs29934845	chr9	81387736	AFTH12.1a	A	G	A	G	H
B6_rs30314218	chr6	40079338	AFTH12.1a	A	C	C	C	H
B6_rs30447436	chr19	52068802	AFTH12.1a	C	C	C	T	H
B6_rs30503185	chr19	3490565	AFTH12.1a	C	C	C	G	H
B6_rs30616566	chr19	15783179	AFTH12.1a	G	G	G	A	H
B6_rs30650651	chr14	58581831	AFTH12.1a	-	-	A	G	H
B6_rs30661719	chr3	102111029	AFTH12.1a	A	A	A	G	H
B6_rs30702264	chr3	4365615	AFTH12.1a	T	T	T	C	H
B6_rs30915467	chr6	60591420	AFTH12.1a	-	-	G	A	H
B6_rs31059846	chr14	99624996	AFTH12.1a	A	A	A	G	H
B6_rs31151615	chr14	21331829	AFTH12.1a	T	T	T	C	H
B6_rs31221380	chr7	37431938	AFTH12.1a	A	A	A	C	H
B6_rs31362610	chr1	42367595	AFTH12.1a	T	T	T	C	H
B6_rs31375526	chr1	136283698	AFTH12.1a	T	C	T	C	H
B6_rs31594267	chr3	152219576	AFTH12.1a	A	A	A	C	H
B6_rs31596392	chr3	56707841	AFTH12.1a	-	-	A	G	H
B6_rs31740628	chr3	21938137	AFTH12.1a	A	A	A	G	H
B6_rs31810918	chr15	37462412	AFTH12.1a	T	T	A	T	H
B6_rs32062246	chr7	117933728	AFTH12.1a	A	G	A	G	H
B6_rs32143059	chr4	6374701	AFTH12.1a	G	G	NA	NA	H
B6_rs32286262	chr15	61693736	AFTH12.1a	G	G	A	G	H
B6_rs32574177	chr8	3425810	AFTH12.1a	-	-	N	N	H
B6_rs32604320	chr8	58602921	AFTH12.1a	T	T	T	A	H
B6_rs32661424	chr8	117637991	AFTH12.1a	T	C	C	T	H
B6_rs32729089	chr8	74953356	AFTH12.1a	T	T	T	A	H
B6_rs32786595	chr4	40278465	AFTH12.1a	A	A	A	G	H
B6_rs33067522	chr5	81256634	AFTH12.1a	T	T	T	T	H
B6_rs33169019	chr17	60239361	AFTH12.1a	A	A	A	G	H
B6_rs33367397	chr5	18710388	AFTH12.1a	A	A	A	G	H
B6_rs33508711	chr5	40761789	AFTH12.1a	T	C	C	T	H
B6_rs33539160	chr8	25385651	AFTH12.1a	A	A	A	G	H
B6_rs3659238	chr1	59990134	AFTH12.1a	A	A	A	G	H
B6_rs3680956	chr4	109874495	AFTH12.1a	A	G	A	G	H
B6_rs3702296	chr13	101209232	AFTH12.1a	A	A	A	G	H
B6_rs4137196	chr17	5332902	AFTH12.1a	T	T	T	N	H
B6_rs4165280	chr16	21339004	AFTH12.1a	A	A	A	G	H
B6_rs6268547	chr11	63073481	AFTH12.1a	T	T	T	C	H
B6_rs6284288	chr18	4398493	AFTH12.1a	A	T	T	A	H
B6_rs6341208	chr1	163132700	AFTH12.1a	T	A	A	T	H
B6_rs6368704	chrX	57867627	AFTH12.1a	A	A	A	G	H
B6_rs6397070	chr4	155910817	AFTH12.1a	T	C	T	C	H
B6_X-007468090-S	chrX	7890964	AFTH12.1a	G	G	G	G	H
B6_X-014247938-S	chrX	14670812	AFTH12.1a	C	C	C	N	H
B6_X-039238438-S	chrX	41885261	AFTH12.1a	-	-	G	G	H
B6_X-078333143-S	chrX	81087804	AFTH12.1a	C	C	NA	NA	H
B6_X-097862440-S	chrX	100667101	AFTH12.1a	G	G	G	G	H
B6_X-117533412-S	chrX	120419802	AFTH12.1a	-	-	NA	NA	H
B6_X-139425208-S	chrX	142990665	AFTH12.1a	C	C	C	T	H
B6_X-147904667-S	chrX	151470124	AFTH12.1a	-	-	NA	NA	H
B6_X-164113817-S	chrX	167675886	AFTH12.1a	G	G	G	C	H
backupJAX00005508	chr1	76703258	AFTH12.1a	A	A	A	G	H
backupJAX00016442	chr10	31718843	AFTH12.1a	A	A	A	G	H
backupJAX00016935	chr10	38335583	AFTH12.1a	C	C	C	A	H
backupJAX00017686	chr10	48476816	AFTH12.1a	T	C	C	T	H
backupJAX00017846	chr10	50609718	AFTH12.1a	C	C	NA	NA	H
backupJAX00018634	chr10	61540556	AFTH12.1a	G	G	G	A	H
backupJAX00019859	chr10	77896972	AFTH12.1a	T	T	NA	NA	H
backupJAX00019938	chr10	78971628	AFTH12.1a	A	A	A	C	H
backupJAX00021946	chr10	106030562	AFTH12.1a	C	C	C	C	H
backupJAX00022240	chr10	109925893	AFTH12.1a	A	A	A	G	H
backupJAX00025163	chr11	21663668	AFTH12.1a	T	T	T	G	H
backupJAX00034327	chr12	28322426	AFTH12.1a	G	G	G	A	H
backupJAX00037596	chr12	72143824	AFTH12.1a	C	C	C	T	H
backupJAX00039505	chr12	98130422	AFTH12.1a	A	A	A	G	H
backupJAX00041510	chr13	7999300	AFTH12.1a	G	G	G	G	H
backupJAX00042076	chr13	16037090	AFTH12.1a	T	C	T	C	H
backupJAX00046777	chr13	80472012	AFTH12.1a	C	C	C	T	H
backupJAX00047030	chr13	83861269	AFTH12.1a	T	T	T	C	H
backupJAX00056460	chr14	99418689	AFTH12.1a	G	G	G	G	H
backupJAX00062494	chr15	58735934	AFTH12.1a	G	G	G	A	H
backupJAX00062769	chr15	62405371	AFTH12.1a	A	A	A	C	H
backupJAX00067035	chr16	18974696	AFTH12.1a	A	A	A	G	H
backupJAX00067306	chr16	22584036	AFTH12.1a	C	C	C	A	H
backupJAX00067331	chr16	22904412	AFTH12.1a	C	C	C	T	H
backupJAX00067826	chr16	29499460	AFTH12.1a	C	C	C	C	H
backupJAX00069624	chr16	53489501	AFTH12.1a	A	A	A	C	H
backupJAX00071704	chr16	81373898	AFTH12.1a	G	G	G	A	H
backupJAX00077096	chr17	59455955	AFTH12.1a	A	A	NA	NA	H
backupJAX00077229	chr17	61215573	AFTH12.1a	T	T	T	C	H
backupJAX00091546	chr2	15341784	AFTH12.1a	T	T	T	C	H
backupJAX00093057	chr2	35644371	AFTH12.1a	T	T	T	C	H
backupJAX00105129	chr3	21866262	AFTH12.1a	-	-	A	G	H
backupJAX00106851	chr3	44983565	AFTH12.1a	T	T	T	C	H
backupJAX00111083	chr3	101962192	AFTH12.1a	T	T	T	C	H
backupJAX00114148	chr3	143284507	AFTH12.1a	G	G	G	A	H
backupJAX00124429	chr4	127780339	AFTH12.1a	T	C	T	C	H
backupJAX00144476	chr6	99219549	AFTH12.1a	T	T	T	C	H
backupJAX00152356	chr7	66774330	AFTH12.1a	A	A	A	G	H
backupJAX00153283	chr7	79141713	AFTH12.1a	T	T	T	C	H
backupJAX00153545	chr7	82611924	AFTH12.1a	C	C	C	C	H
backupJAX00155998	chr7	115676795	AFTH12.1a	A	A	A	G	H
backupJAX00161354	chr8	45586358	AFTH12.1a	T	T	T	G	H
backupJAX00164446	chr8	87153735	AFTH12.1a	G	G	G	A	H
backupJAX00165969	chr8	107490854	AFTH12.1a	A	A	A	C	H
backupJAX00166193	chr8	110453520	AFTH12.1a	G	G	G	A	H
backupJAX00168402	chr9	14199575	AFTH12.1a	T	T	T	C	H
backupJAX00184922	chrX	136048006	AFTH12.1a	G	G	G	G	H
backupJAX00186716	chrX	162756371	AFTH12.1a	C	C	C	T	H
backupJAX00195786	chr10	65395581	AFTH12.1a	C	C	C	T	H
backupJAX00196449	chr10	97924076	AFTH12.1a	A	A	A	G	H
backupJAX00198752	chr11	79812008	AFTH12.1a	A	A	NA	NA	H
backupJAX00215705	chr2	16450126	AFTH12.1a	T	T	T	C	H
backupJAX00234151	chr8	25686956	AFTH12.1a	A	A	A	G	H
backupJAX00239017	chrX	50197216	AFTH12.1a	-	-	NA	NA	H
backupJAX00254338	chr1	70699363	AFTH12.1a	A	A	A	G	H
backupJAX00257246	chr1	82268759	AFTH12.1a	G	G	G	G	H
backupJAX00266606	chr1	129809947	AFTH12.1a	T	G	NA	NA	H
backupJAX00269153	chr1	139478830	AFTH12.1a	T	C	T	C	H
backupJAX00272176	chr1	154527808	AFTH12.1a	T	C	C	T	H
backupJAX00286389	chr10	29518761	AFTH12.1a	A	A	NA	NA	H
backupJAX00286714	chr10	31868200	AFTH12.1a	-	-	A	G	H
backupJAX00286841	chr10	32699214	AFTH12.1a	T	T	T	C	H
backupJAX00286894	chr10	33226139	AFTH12.1a	A	A	A	G	H
backupJAX00286915	chr10	33422986	AFTH12.1a	G	G	G	A	H
backupJAX00288745	chr10	46697247	AFTH12.1a	C	C	C	A	H
backupJAX00288802	chr10	47135718	AFTH12.1a	C	C	C	A	H
backupJAX00289345	chr10	51617190	AFTH12.1a	A	A	A	G	H
backupJAX00289594	chr10	53189042	AFTH12.1a	A	A	A	G	H
backupJAX00289774	chr10	54369364	AFTH12.1a	C	C	C	A	H
backupJAX00290606	chr10	61156993	AFTH12.1a	A	A	A	G	H
backupJAX00290713	chr10	61846545	AFTH12.1a	T	T	T	C	H
backupJAX00290857	chr10	62847471	AFTH12.1a	A	A	A	G	H
backupJAX00290965	chr10	63736116	AFTH12.1a	G	G	G	A	H
backupJAX00293274	chr10	76813510	AFTH12.1a	A	A	A	G	H
backupJAX00299162	chr10	113115646	AFTH12.1a	G	G	G	T	H
backupJAX00299792	chr10	117107570	AFTH12.1a	G	G	G	A	H
backupJAX00309564	chr11	44962697	AFTH12.1a	A	A	A	G	H
backupJAX00311229	chr11	53427421	AFTH12.1a	A	A	A	A	H
backupJAX00321440	chr11	109184610	AFTH12.1a	A	A	NA	NA	H
backupJAX00332542	chr12	45617883	AFTH12.1a	T	T	T	C	H
backupJAX00343251	chr12	100267362	AFTH12.1a	T	T	T	C	H
backupJAX00343655	chr12	101924472	AFTH12.1a	A	A	A	G	H
backupJAX00357503	chr13	49468390	AFTH12.1a	T	C	NA	NA	H
backupJAX00359615	chr13	58350387	AFTH12.1a	G	G	NA	NA	H
backupJAX00383007	chr14	70030239	AFTH12.1a	T	T	T	C	H
backupJAX00386445	chr14	89375674	AFTH12.1a	A	A	A	G	H
backupJAX00387582	chr14	97842301	AFTH12.1a	C	C	C	T	H
backupJAX00388013	chr14	100521406	AFTH12.1a	A	A	A	G	H
backupJAX00396357	chr15	27589494	AFTH12.1a	G	G	G	A	H
backupJAX00414945	chr16	17439767	AFTH12.1a	G	G	G	A	H
backupJAX00416923	chr16	29788274	AFTH12.1a	T	T	NA	NA	H
backupJAX00417799	chr16	34641724	AFTH12.1a	A	A	NA	NA	H
backupJAX00420694	chr16	51052708	AFTH12.1a	C	C	C	C	H
backupJAX00442970	chr17	59883681	AFTH12.1a	G	G	G	A	H
backupJAX00445065	chr17	70261835	AFTH12.1a	G	G	G	G	H
backupJAX00449948	chr17	90097565	AFTH12.1a	A	A	A	A	H
backupJAX00466928	chr18	80905437	AFTH12.1a	T	T	T	C	H
backupJAX00467217	chr18	81962863	AFTH12.1a	G	G	G	A	H
backupJAX00469786	chr19	7263405	AFTH12.1a	T	T	T	C	H
backupJAX00470445	chr19	11002069	AFTH12.1a	A	A	A	G	H
backupJAX00471123	chr19	13797856	AFTH12.1a	A	A	A	G	H
backupJAX00482585	chr2	6433900	AFTH12.1a	C	C	C	T	H
backupJAX00483666	chr2	13191229	AFTH12.1a	A	A	NA	NA	H
backupJAX00483912	chr2	14964830	AFTH12.1a	C	C	NA	NA	H
backupJAX00484170	chr2	17568726	AFTH12.1a	A	A	A	G	H
backupJAX00493053	chr2	73286538	AFTH12.1a	A	A	NA	NA	H
backupJAX00504771	chr2	136362959	AFTH12.1a	T	T	T	C	H
backupJAX00506377	chr2	146134511	AFTH12.1a	G	G	G	A	H
backupJAX00506461	chr2	146708701	AFTH12.1a	T	C	C	T	H
backupJAX00515325	chr3	13576780	AFTH12.1a	-	-	G	A	H
backupJAX00516508	chr3	21420352	AFTH12.1a	G	G	NA	NA	H
backupJAX00521241	chr3	42828760	AFTH12.1a	T	T	T	C	H
backupJAX00523300	chr3	53958323	AFTH12.1a	T	T	NA	NA	H
backupJAX00547328	chr4	28371750	AFTH12.1a	G	G	G	T	H
backupJAX00547361	chr4	28714066	AFTH12.1a	A	A	NA	NA	H
backupJAX00547413	chr4	28997534	AFTH12.1a	T	T	NA	NA	H
backupJAX00547742	chr4	31328812	AFTH12.1a	A	A	NA	NA	H
backupJAX00550418	chr4	48902503	AFTH12.1a	A	A	A	C	H
backupJAX00550998	chr4	52912836	AFTH12.1a	C	C	C	T	H
backupJAX00554030	chr4	70673347	AFTH12.1a	T	C	T	C	H
backupJAX00555853	chr4	82604405	AFTH12.1a	A	A	A	A	H
backupJAX00574846	chr5	17563226	AFTH12.1a	C	C	C	T	H
backupJAX00574888	chr5	17811165	AFTH12.1a	T	T	NA	NA	H
backupJAX00578831	chr5	35984096	AFTH12.1a	C	C	C	T	H
backupJAX00598096	chr5	133365514	AFTH12.1a	A	A	A	G	H
backupJAX00598437	chr5	135203924	AFTH12.1a	A	A	NA	NA	H
backupJAX00607701	chr6	39167080	AFTH12.1a	A	A	A	G	H
backupJAX00611376	chr6	59424023	AFTH12.1a	C	C	NA	NA	H
backupJAX00612283	chr6	66272832	AFTH12.1a	T	T	T	G	H
backupJAX00629215	chr6	142490045	AFTH12.1a	A	A	A	G	H
backupJAX00637977	chr7	47142235	AFTH12.1a	A	A	NA	NA	H
backupJAX00641188	chr7	62963969	AFTH12.1a	A	A	NA	NA	H
backupJAX00641493	chr7	64572685	AFTH12.1a	A	A	A	G	H
backupJAX00654337	chr7	123775080	AFTH12.1a	G	G	G	G	H
backupJAX00655058	chr7	126285417	AFTH12.1a	C	C	C	C	H
backupJAX00656281	chr7	132128862	AFTH12.1a	A	A	A	G	H
backupJAX00657096	chr7	135636896	AFTH12.1a	A	A	A	G	H
backupJAX00657181	chr7	136089827	AFTH12.1a	G	G	G	T	H
backupJAX00658615	chr7	142162953	AFTH12.1a	G	G	G	A	H
backupJAX00658671	chr7	142424247	AFTH12.1a	C	C	C	T	H
backupJAX00667181	chr8	44057435	AFTH12.1a	C	C	C	A	H
backupJAX00680373	chr8	112156866	AFTH12.1a	A	A	NA	NA	H
backupJAX00682180	chr8	120271505	AFTH12.1a	A	A	A	G	H
backupJAX00690903	chr9	39146197	AFTH12.1a	A	A	A	G	H
backupJAX00707425	chr9	118897217	AFTH12.1a	T	T	T	T	H
backupJAX00708075	chr9	121771517	AFTH12.1a	A	A	A	G	H
backupJAX00709270	chrX	11729540	AFTH12.1a	T	T	NA	NA	H
backupJAX00709954	chrX	18875261	AFTH12.1a	G	G	G	A	H
backupJAX00710201	chrX	21733693	AFTH12.1a	T	T	T	C	H
backupJAX00710383	chrX	36317023	AFTH12.1a	A	A	A	G	H
backupJAX00713355	chrX	70337477	AFTH12.1a	A	A	A	G	H
backupJAX00722366	chrX	161923904	AFTH12.1a	C	C	NA	NA	H
backupJAX00723531	chr11	74217077	AFTH12.1a	G	G	G	G	H
backuprs27256987	chr2	136513742	AFTH12.1a	T	T	T	C	H
backuprs29099122	chrX	112314656	AFTH12.1a	T	T	T	T	H
backuprs29925749	chr6	129072868	AFTH12.1a	-	-	C	T	H
backuprs29972631	chr18	80562938	AFTH12.1a	A	A	A	A	H
backuprs30253046	chr18	38612202	AFTH12.1a	A	A	A	G	H
backuprs31693227	chr7	121241151	AFTH12.1a	T	T	T	C	H
backuprs32565732	chr1	165830794	AFTH12.1a	T	T	T	C	H
backuprs33042623	chr1	190083705	AFTH12.1a	T	T	T	C	H
backuprs4161828	chr16	11420582	AFTH12.1a	T	T	T	C	H
backuprs47468865	chr3	48187493	AFTH12.1a	A	A	A	G	H
backuprs47501977	chr18	84197551	AFTH12.1a	G	G	G	G	H
backuprs49751772	chr5	20216042	AFTH12.1a	T	T	T	G	H
backuprs50045468	chr4	13302141	AFTH12.1a	A	A	A	A	H
backuprs50197071	chr15	102340275	AFTH12.1a	C	C	C	C	H
backuprs50251226	chr3	106984857	AFTH12.1a	G	G	G	G	H
backuprs6294371	chr6	59549949	AFTH12.1a	T	T	T	C	H
backupUNC010074862	chr1	40791247	AFTH12.1a	A	A	A	C	H
backupUNC010086952	chr1	45663297	AFTH12.1a	C	C	C	T	H
backupUNC010171549	chr1	90008973	AFTH12.1a	C	C	C	C	H
backupUNC010326580	chr1	159704960	AFTH12.1a	T	G	T	G	H
backupUNC010333562	chr1	168159128	AFTH12.1a	G	G	NA	NA	H
backupUNC010408998	chr1	179868665	AFTH12.1a	T	T	N	H	H
backupUNC010557791	chr1	44182604	AFTH12.1a	C	C	C	T	H
backupUNC010628673	chr1	151111612	AFTH12.1a	A	C	A	C	H
backupUNC010721415	chr1	53567910	AFTH12.1a	A	A	N	N	H
backupUNC010733471	chr1	59755217	AFTH12.1a	A	A	A	G	H
backupUNC010737916	chr1	61475040	AFTH12.1a	A	A	A	G	H
backupUNC010738940	chr1	61784601	AFTH12.1a	A	A	A	G	H
backupUNC010837286	chr1	163687258	AFTH12.1a	T	G	T	G	H
backupUNC011898258	chr1	141664598	AFTH12.1a	A	G	G	A	H
backupUNC012020959	chr1	165403409	AFTH12.1a	T	T	T	G	H
backupUNC012104434	chr1	182659457	AFTH12.1a	C	C	C	T	H
backupUNC012208248	chr1	167424520	AFTH12.1a	G	G	G	G	H
backupUNC020005207	chr2	5452056	AFTH12.1a	T	T	N	N	H
backupUNC020086545	chr2	65139084	AFTH12.1a	A	A	A	G	H
backupUNC020093183	chr2	68557594	AFTH12.1a	T	T	T	C	H
backupUNC020104494	chr2	78946101	AFTH12.1a	C	C	C	T	H
backupUNC020131715	chr2	105602304	AFTH12.1a	C	C	C	C	H
backupUNC020158612	chr2	120058831	AFTH12.1a	T	T	T	C	H
backupUNC020249837	chr2	158247527	AFTH12.1a	G	G	G	G	H
backupUNC020280159	chr2	168432839	AFTH12.1a	G	G	NA	NA	H
backupUNC020423536	chr2	84449842	AFTH12.1a	T	T	T	C	H
backupUNC020481320	chr2	109214703	AFTH12.1a	C	C	C	T	H
backupUNC020481462	chr2	109523816	AFTH12.1a	A	A	A	G	H
backupUNC020550169	chr2	163822596	AFTH12.1a	G	G	G	A	H
backupUNC020656656	chr2	173639612	AFTH12.1a	A	A	A	G	H
backupUNC020820163	chr2	6749201	AFTH12.1a	A	A	A	G	H
backupUNC020965194	chr2	24738503	AFTH12.1a	-	-	T	C	H
backupUNC021038862	chr2	38014637	AFTH12.1a	T	T	T	C	H
backupUNC021228376	chr2	72977314	AFTH12.1a	A	A	A	G	H
backupUNC030018875	chr3	20458054	AFTH12.1a	-	-	A	A	H
backupUNC030151472	chr3	96700248	AFTH12.1a	-	-	C	C	H
backupUNC030163295	chr3	104320698	AFTH12.1a	C	C	C	T	H
backupUNC030187275	chr3	117487795	AFTH12.1a	T	T	T	C	H
backupUNC030500343	chr3	101245057	AFTH12.1a	A	A	A	C	H
backupUNC030523551	chr3	120114279	AFTH12.1a	T	T	T	T	H
backupUNC030870967	chr3	22891613	AFTH12.1a	A	A	A	C	H
backupUNC031096286	chr3	65172902	AFTH12.1a	T	T	T	G	H
backupUNC031617344	chr3	147834320	AFTH12.1a	A	A	A	C	H
backupUNC040076737	chr4	55988838	AFTH12.1a	T	T	T	C	H
backupUNC040220249	chr4	108585475	AFTH12.1a	A	G	G	A	H
backupUNC040285386	chr4	129425626	AFTH12.1a	T	C	C	T	H
backupUNC040310982	chr4	135507634	AFTH12.1a	A	C	C	A	H
backupUNC040341599	chr4	144425641	AFTH12.1a	A	C	C	A	H
backupUNC040362495	chr4	148986390	AFTH12.1a	C	C	C	C	H
backupUNC040366238	chr4	149914566	AFTH12.1a	A	G	A	G	H
backupUNC040379366	chr4	153806078	AFTH12.1a	T	G	T	G	H
backupUNC040511515	chr4	55597211	AFTH12.1a	G	G	G	G	H
backupUNC040556164	chr4	118413277	AFTH12.1a	G	G	G	G	H
backupUNC040565220	chr4	126735040	AFTH12.1a	T	T	T	T	H
backupUNC040631847	chr4	96878294	AFTH12.1a	A	G	A	G	H
backupUNC041199270	chr4	67806160	AFTH12.1a	A	G	G	A	H
backupUNC041366247	chr4	97549093	AFTH12.1a	T	C	C	T	H
backupUNC050017797	chr5	12261186	AFTH12.1a	-	-	A	A	H
backupUNC050029531	chr5	16608488	AFTH12.1a	A	A	A	G	H
backupUNC050124403	chr5	80035155	AFTH12.1a	T	C	C	T	H
backupUNC050186463	chr5	114191685	AFTH12.1a	T	T	T	C	H
backupUNC050328531	chr5	34828203	AFTH12.1a	A	A	A	G	H
backupUNC050366414	chr5	56271780	AFTH12.1a	C	C	C	C	H
backupUNC050387002	chr5	76578679	AFTH12.1a	T	T	T	G	H
backupUNC050431851	chr5	142199582	AFTH12.1a	A	A	A	A	H
backupUNC050469905	chr5	68041563	AFTH12.1a	T	T	T	C	H
backupUNC050925877	chr5	49597235	AFTH12.1a	G	G	G	A	H
backupUNC060017683	chr6	9147852	AFTH12.1a	A	A	A	A	H
backupUNC060036681	chr6	18379922	AFTH12.1a	C	C	C	C	H
backupUNC060185756	chr6	118589712	AFTH12.1a	G	G	G	A	H
backupUNC060274781	chr6	144353856	AFTH12.1a	A	A	A	G	H
backupUNC060363218	chr6	35943985	AFTH12.1a	T	T	T	C	H
backupUNC060392916	chr6	96301222	AFTH12.1a	T	T	T	C	H
backupUNC060481335	chr6	54057349	AFTH12.1a	A	A	A	G	H
backupUNC060640434	chr6	72586683	AFTH12.1a	A	A	A	G	H
backupUNC060855764	chr6	27358620	AFTH12.1a	C	C	C	T	H
backupUNC060880899	chr6	31039619	AFTH12.1a	A	A	A	G	H
backupUNC061075925	chr6	58863736	AFTH12.1a	A	A	A	G	H
backupUNC061106525	chr6	60883918	AFTH12.1a	-	-	G	A	H
backupUNC061302634	chr6	91651726	AFTH12.1a	T	T	T	C	H
backupUNC061321194	chr6	95167885	AFTH12.1a	C	C	C	T	H
backupUNC070052516	chr7	24372679	AFTH12.1a	A	A	A	A	H
backupUNC070367403	chr7	95453708	AFTH12.1a	A	A	A	G	H
backupUNC070422410	chr7	117223580	AFTH12.1a	A	A	A	A	H
backupUNC070434510	chr7	124852312	AFTH12.1a	T	T	T	C	H
backupUNC070627737	chr7	28041804	AFTH12.1a	A	A	A	G	H
backupUNC070738764	chr7	116117732	AFTH12.1a	A	A	A	G	H
backupUNC071020994	chr7	41523566	AFTH12.1a	G	G	G	A	H
backupUNC071288107	chr7	88222608	AFTH12.1a	G	G	G	A	H
backupUNC071416883	chr7	111494293	AFTH12.1a	T	T	T	C	H
backupUNC080049517	chr8	13427078	AFTH12.1a	A	A	A	G	H
backupUNC080104603	chr8	31502564	AFTH12.1a	C	C	C	C	H
backupUNC080507138	chr8	80869689	AFTH12.1a	A	A	A	A	H
backupUNC080585660	chr8	59110210	AFTH12.1a	A	A	A	G	H
backupUNC081067582	chr8	64767810	AFTH12.1a	A	A	A	G	H
backupUNC081297682	chr8	104099303	AFTH12.1a	A	A	A	G	H
backupUNC081301902	chr8	104597310	AFTH12.1a	C	C	C	T	H
backupUNC081405578	chr8	119500407	AFTH12.1a	C	C	NA	NA	H
backupUNC090022615	chr9	21127365	AFTH12.1a	-	-	A	C	H
backupUNC090112522	chr9	59208207	AFTH12.1a	T	T	T	T	H
backupUNC090124811	chr9	65919831	AFTH12.1a	A	A	A	A	H
backupUNC090156067	chr9	79252402	AFTH12.1a	T	T	T	T	H
backupUNC090326578	chr9	58016625	AFTH12.1a	G	G	G	G	H
backupUNC090407608	chr9	29076397	AFTH12.1a	G	G	G	A	H
backupUNC090632081	chr9	17898502	AFTH12.1a	T	T	T	G	H
backupUNC100017248	chr10	13650436	AFTH12.1a	C	C	C	C	H
backupUNC100088273	chr10	75644976	AFTH12.1a	C	C	C	T	H
backupUNC100150076	chr10	128434094	AFTH12.1a	T	T	T	T	H
backupUNC100157067	chr10	40689800	AFTH12.1a	A	A	A	G	H
backupUNC100215111	chr10	82909067	AFTH12.1a	A	A	A	A	H
backupUNC100251964	chr10	114211025	AFTH12.1a	G	G	G	A	H
backupUNC100277875	chr10	15831670	AFTH12.1a	C	C	C	T	H
backupUNC100621301	chr10	34177110	AFTH12.1a	C	C	C	T	H
backupUNC100660498	chr10	38538585	AFTH12.1a	T	C	C	T	H
backupUNC100693383	chr10	42590077	AFTH12.1a	C	C	C	T	H
backupUNC100811311	chr10	57034766	AFTH12.1a	T	T	T	G	H
backupUNC100927404	chr10	72650234	AFTH12.1a	T	T	T	C	H
backupUNC110020994	chr11	17492855	AFTH12.1a	A	A	A	A	H
backupUNC110042711	chr11	37683655	AFTH12.1a	T	T	T	C	H
backupUNC110068921	chr11	55263309	AFTH12.1a	C	C	C	C	H
backupUNC110105518	chr11	70565593	AFTH12.1a	T	T	T	C	H
backupUNC110178013	chr11	111509715	AFTH12.1a	G	G	G	G	H
backupUNC110188878	chr11	116891609	AFTH12.1a	C	C	C	T	H
backupUNC110245369	chr11	9439964	AFTH12.1a	G	G	G	G	H
backupUNC110303471	chr11	29646541	AFTH12.1a	C	C	C	C	H
backupUNC110391038	chr11	100018827	AFTH12.1a	T	T	T	C	H
backupUNC110536620	chr11	65756786	AFTH12.1a	C	C	C	T	H
backupUNC111051966	chr11	77527660	AFTH12.1a	A	A	A	G	H
backupUNC111490015	chr11	91582479	AFTH12.1a	C	C	C	C	H
backupUNC120009543	chr12	14063545	AFTH12.1a	T	T	T	C	H
backupUNC120172459	chr12	68014086	AFTH12.1a	A	A	A	A	H
backupUNC120177949	chr12	71047138	AFTH12.1a	T	T	T	C	H
backupUNC120196378	chr12	87198361	AFTH12.1a	G	G	G	G	H
backupUNC120343260	chr12	4176842	AFTH12.1a	C	C	C	T	H
backupUNC120374690	chr12	27770081	AFTH12.1a	T	T	T	G	H
backupUNC120422555	chr12	71497283	AFTH12.1a	G	G	G	A	H
backupUNC121058314	chr12	83459712	AFTH12.1a	T	T	T	C	H
backupUNC121217690	chr12	103595928	AFTH12.1a	T	T	T	C	H
backupUNC121237008	chr12	106109434	AFTH12.1a	A	A	A	G	H
backupUNC130006609	chr13	9344649	AFTH12.1a	A	G	A	G	H
backupUNC130018837	chr13	16693582	AFTH12.1a	T	C	T	C	H
backupUNC130055300	chr13	45202912	AFTH12.1a	A	G	A	G	H
backupUNC130091299	chr13	65046263	AFTH12.1a	A	A	A	A	H
backupUNC130139421	chr13	78823824	AFTH12.1a	G	G	G	A	H
backupUNC130143616	chr13	80737850	AFTH12.1a	-	-	T	C	H
backupUNC130172954	chr13	98494075	AFTH12.1a	G	G	G	G	H
backupUNC130192073	chr13	108419001	AFTH12.1a	A	A	A	A	H
backupUNC130220739	chr13	119392941	AFTH12.1a	C	C	C	C	H
backupUNC130282059	chr13	33749471	AFTH12.1a	A	G	G	A	H
backupUNC130285948	chr13	36650862	AFTH12.1a	A	A	A	A	H
backupUNC130294653	chr13	54789697	AFTH12.1a	-	-	C	C	H
backupUNC130297246	chr13	57123214	AFTH12.1a	-	-	C	A	H
backupUNC130355779	chr13	100748434	AFTH12.1a	T	T	T	C	H
backupUNC130359831	chr13	104818712	AFTH12.1a	G	G	G	G	H
backupUNC130365612	chr13	108923282	AFTH12.1a	T	T	T	G	H
backupUNC130399514	chr13	115073727	AFTH12.1a	T	T	T	C	H
backupUNC130557608	chr13	118240522	AFTH12.1a	T	T	T	C	H
backupUNC130778169	chr13	33216991	AFTH12.1a	A	G	G	A	H
backupUNC131411267	chr13	62959984	AFTH12.1a	C	C	C	C	H
backupUNC140210413	chr14	54333417	AFTH12.1a	C	C	C	C	H
backupUNC140377111	chr14	119606443	AFTH12.1a	T	T	T	T	H
backupUNC140442244	chr14	29957490	AFTH12.1a	-	-	A	A	H
backupUNC140495830	chr14	88474999	AFTH12.1a	A	A	A	A	H
backupUNC140502852	chr14	89126004	AFTH12.1a	G	G	G	G	H
backupUNC140686121	chr14	9172301	AFTH12.1a	T	T	T	C	H
backupUNC140693590	chr14	58563235	AFTH12.1a	T	T	T	G	H
backupUNC140859505	chr14	35988942	AFTH12.1a	C	C	C	T	H
backupUNC140942387	chr14	56090832	AFTH12.1a	A	A	A	G	H
backupUNC140946612	chr14	56676018	AFTH12.1a	T	T	T	C	H
backupUNC140961895	chr14	59148518	AFTH12.1a	T	T	NA	NA	H
backupUNC141073053	chr14	78228050	AFTH12.1a	G	G	G	A	H
backupUNC141100128	chr14	82047001	AFTH12.1a	A	A	A	G	H
backupUNC141498528	chr14	48644582	AFTH12.1a	G	G	G	G	H
backupUNC150003978	chr15	10681208	AFTH12.1a	A	A	A	G	H
backupUNC150016326	chr15	15895947	AFTH12.1a	C	C	C	C	H
backupUNC150092671	chr15	32481329	AFTH12.1a	G	G	G	A	H
backupUNC150216499	chr15	73723391	AFTH12.1a	G	G	G	A	H
backupUNC150280562	chr15	101426219	AFTH12.1a	T	C	T	C	H
backupUNC150362771	chr15	48384186	AFTH12.1a	A	A	A	C	H
backupUNC150364396	chr15	49347784	AFTH12.1a	T	T	T	T	H
backupUNC150408758	chr15	99079468	AFTH12.1a	T	C	T	C	H
backupUNC150416509	chr15	5656320	AFTH12.1a	C	C	C	T	H
backupUNC150434093	chr15	56515849	AFTH12.1a	A	A	A	C	H
backupUNC150598956	chr15	12017536	AFTH12.1a	A	A	A	G	H
backupUNC150769490	chr15	48817368	AFTH12.1a	G	G	G	A	H
backupUNC150781848	chr15	50896688	AFTH12.1a	T	T	T	C	H
backupUNC150939081	chr15	73168171	AFTH12.1a	A	A	A	G	H
backupUNC160014695	chr16	7247559	AFTH12.1a	G	G	G	G	H
backupUNC160117408	chr16	77537390	AFTH12.1a	A	A	A	G	H
backupUNC160270187	chr16	90845131	AFTH12.1a	A	A	A	G	H
backupUNC160290025	chr16	10756182	AFTH12.1a	A	A	A	G	H
backupUNC160349027	chr16	54654937	AFTH12.1a	T	T	T	C	H
backupUNC160451681	chr16	18229289	AFTH12.1a	A	A	A	C	H
backupUNC160475666	chr16	21215678	AFTH12.1a	C	C	C	T	H
backupUNC160649276	chr16	54080261	AFTH12.1a	T	T	T	C	H
backupUNC160658392	chr16	55125484	AFTH12.1a	A	A	A	G	H
backupUNC160867943	chr16	81894564	AFTH12.1a	C	C	C	T	H
backupUNC161076189	chr16	81056628	AFTH12.1a	A	A	A	A	H
backupUNC170076641	chr17	35606630	AFTH12.1a	T	T	T	T	H
backupUNC170124468	chr17	50294315	AFTH12.1a	T	C	C	C	H
backupUNC170126516	chr17	51972284	AFTH12.1a	A	A	A	C	H
backupUNC170139880	chr17	57996378	AFTH12.1a	A	A	A	C	H
backupUNC170146745	chr17	66436290	AFTH12.1a	G	G	G	G	H
backupUNC170152056	chr17	68278042	AFTH12.1a	-	-	C	T	H
backupUNC170214016	chr17	84509123	AFTH12.1a	A	A	A	G	H
backupUNC170339150	chr17	51726239	AFTH12.1a	C	C	C	C	H
backupUNC170342089	chr17	54957089	AFTH12.1a	G	G	G	A	H
backupUNC170361858	chr17	80563630	AFTH12.1a	-	-	N	N	H
backupUNC170902303	chr17	75752694	AFTH12.1a	T	T	T	C	H
backupUNC180006260	chr18	6988699	AFTH12.1a	C	C	C	A	H
backupUNC180106839	chr18	52700600	AFTH12.1a	-	-	N	N	H
backupUNC180117139	chr18	58026578	AFTH12.1a	A	A	A	G	H
backupUNC180157522	chr18	70471340	AFTH12.1a	T	T	T	T	H
backupUNC180182462	chr18	79011636	AFTH12.1a	G	G	G	A	H
backupUNC180205958	chr18	87309386	AFTH12.1a	C	C	C	T	H
backupUNC180249319	chr18	4044620	AFTH12.1a	G	G	G	A	H
backupUNC180311503	chr18	76199964	AFTH12.1a	-	-	N	N	H
backupUNC180321411	chr18	7734548	AFTH12.1a	C	C	C	T	H
backupUNC180414314	chr18	38259163	AFTH12.1a	T	T	T	G	H
backupUNC181089182	chr18	89343744	AFTH12.1a	G	G	G	G	H
backupUNC190084318	chr19	51238891	AFTH12.1a	C	C	C	A	H
backupUNC190142636	chr19	9573448	AFTH12.1a	T	T	NA	NA	H
backupUNC190150199	chr19	15357109	AFTH12.1a	C	C	C	T	H
backupUNC190160608	chr19	24091733	AFTH12.1a	A	A	A	A	H
backupUNC190174193	chr19	34928532	AFTH12.1a	T	T	T	C	H
backupUNC200004813	chrX	10341066	AFTH12.1a	G	G	G	G	H
backupUNC200012354	chrX	52715176	AFTH12.1a	T	T	T	G	H
backupUNC200105073	chrX	81886385	AFTH12.1a	T	T	T	C	H
backupUNC200112735	chrX	108659367	AFTH12.1a	C	C	C	T	H
backupUNC200114004	chrX	111816099	AFTH12.1a	-	-	G	A	H
backupUNC200153103	chrX	118529009	AFTH12.1a	T	T	T	T	H
backupUNC200199933	chrX	141327421	AFTH12.1a	A	A	A	G	H
backupUNC200249354	chrX	10711800	AFTH12.1a	A	A	A	A	H
backupUNC200355425	chrX	19111097	AFTH12.1a	A	A	A	C	H
backupUNC200383023	chrX	36741124	AFTH12.1a	T	T	T	C	H
backupUNC200391017	chrX	44368693	AFTH12.1a	A	A	A	G	H
backupUNC200687147	chrX	129453937	AFTH12.1a	C	C	C	T	H
backupUNC200714769	chrX	139425706	AFTH12.1a	T	T	T	G	H
bGeoNagy001	NA	0	AFTH12.1a	T	T	NA	NA	H
bGeoNagy002	NA	0	AFTH12.1a	G	G	NA	NA	H
bpA001	NA	0	AFTH12.1a	-	-	NA	NA	H
bpA002	NA	0	AFTH12.1a	-	-	NA	NA	H
CAG001	NA	0	AFTH12.1a	-	-	NA	NA	H
CAG002	NA	0	AFTH12.1a	G	G	NA	NA	H
CEAJAX00012397	chr1	169250939	AFTH12.1a	C	C	NA	NA	H
CEAJAX00014673	chr10	8057567	AFTH12.1a	C	C	C	C	H
CEAJAX00023804	chr11	3398313	AFTH12.1a	C	C	C	C	H
CEAJAX00041139	chr13	3011969	AFTH12.1a	A	G	NA	NA	H
CEAJAX00041178	chr13	3527712	AFTH12.1a	C	C	C	C	H
CEAJAX00041295	chr13	5101291	AFTH12.1a	T	G	G	T	H
CEAJAX00059158	chr15	14084811	AFTH12.1a	T	C	C	H	H
CEAJAX00065914	chr16	4021088	AFTH12.1a	C	C	C	C	H
CEAJAX00076485	chr17	51283934	AFTH12.1a	C	C	C	C	H
CEAJAX00080374	chr18	11348776	AFTH12.1a	A	A	A	G	H
CEAJAX00090652	chr2	3394700	AFTH12.1a	A	A	NA	NA	H
CEAJAX00126462	chr12	3095027	AFTH12.1a	T	C	NA	NA	H
CEAJAX00126552	chr5	4364099	AFTH12.1a	C	C	C	C	H
CEAJAX00127090	chr5	12260003	AFTH12.1a	T	T	T	T	H
CEAJAX00127091	chr5	12260024	AFTH12.1a	A	A	A	A	H
CEAJAX00129703	chr5	47955482	AFTH12.1a	T	T	T	C	H
CEAJAX00155281	chr7	105825014	AFTH12.1a	T	T	T	T	H
CEAJAX00158407	chr8	5462343	AFTH12.1a	G	G	G	A	H
CEAJAX00158434	chr8	5817704	AFTH12.1a	A	A	A	G	H
CEAJAX00159275	chr8	17033700	AFTH12.1a	T	T	NA	NA	H
CEAJAX00159276	chr8	17037940	AFTH12.1a	T	T	T	C	H
CEAJAX00162645	chr8	63135228	AFTH12.1a	G	G	G	G	H
CEAJAX00249056	chr1	43823565	AFTH12.1a	A	A	A	A	H
CEAJAX00271542	chr1	152072538	AFTH12.1a	G	G	NA	NA	H
CEAJAX00281945	chr10	3787489	AFTH12.1a	T	T	NA	NA	H
CEAJAX00281949	chr10	3781773	AFTH12.1a	T	T	T	T	H
CEAJAX00287645	chr10	39583607	AFTH12.1a	G	G	NA	NA	H
CEAJAX00324318	chr12	5366317	AFTH12.1a	A	A	A	G	H
CEAJAX00392401	chr15	5828288	AFTH12.1a	G	G	G	A	H
CEAJAX00412499	chr16	3878630	AFTH12.1a	T	C	C	C	H
CEAJAX00429855	chr17	4310085	AFTH12.1a	T	T	T	T	H
CEAJAX00450682	chr18	3271348	AFTH12.1a	T	T	NA	NA	H
CEAJAX00450688	chr18	3309356	AFTH12.1a	A	A	NA	NA	H
CEAJAX00451251	chr18	7215859	AFTH12.1a	T	T	NA	NA	H
CEAJAX00476568	chr19	36184127	AFTH12.1a	G	G	G	G	H
CEAJAX00494831	chr2	83089644	AFTH12.1a	C	C	C	T	H
CEAJAX00542366	chr3	152248418	AFTH12.1a	G	G	G	G	H
CEAJAX00544508	chr4	8555752	AFTH12.1a	G	G	G	G	H
CEAJAX00573946	chr5	12260400	AFTH12.1a	G	G	G	G	H
CEAJAX00601853	chr6	3479036	AFTH12.1a	T	T	NA	NA	H
CEAJAX00659602	chr8	5781389	AFTH12.1a	A	A	A	C	H
CEAJAX00685441	chr9	9365178	AFTH12.1a	G	G	G	G	H
CEAJAX00685488	chr9	9593270	AFTH12.1a	-	-	A	A	H
CEAJAX00689816	chr9	34590381	AFTH12.1a	G	G	G	G	H
CEBJAX00041139	chr13	3011969	AFTH12.1a	A	G	NA	NA	H
CEBJAX00041141	chr4	3262684	AFTH12.1a	T	C	NA	NA	H
CEBJAX00159275	chr8	17033700	AFTH12.1a	T	T	NA	NA	H
CEBJAX00271542	chr1	152072538	AFTH12.1a	G	G	NA	NA	H
CEBJAX00348743	chr13	3007137	AFTH12.1a	-	-	N	N	H
CEBJAX00450682	chr18	3271348	AFTH12.1a	T	T	NA	NA	H
ChloR001	NA	0	AFTH12.1a	-	-	NA	NA	H
ChloR002	NA	0	AFTH12.1a	-	-	NA	NA	H
cHS4001	NA	0	AFTH12.1a	-	-	NA	NA	H
cHS4002	NA	0	AFTH12.1a	-	-	NA	NA	H
CMV001	NA	0	AFTH12.1a	-	-	NA	NA	H
CMV002	NA	0	AFTH12.1a	-	-	NA	NA	H
complement001	chr1	130444275	AFTH12.1a	G	G	G	G	H
complement002	chr1	130412307	AFTH12.1a	C	C	NA	NA	H
complement003	chr1	130450643	AFTH12.1a	T	C	NA	NA	H
complement004	chr1	130412575	AFTH12.1a	-	-	NA	NA	H
complement005	chr1	130453101	AFTH12.1a	-	-	N	N	H
complement006	chr1	130461454	AFTH12.1a	-	-	C	T	H
complement007	chr1	130421820	AFTH12.1a	T	T	NA	NA	H
complement008	chr14	93201818	AFTH12.1a	A	A	NA	NA	H
complement009	chr1	195077781	AFTH12.1a	G	G	G	G	H
complement010	chr1	195086485	AFTH12.1a	T	T	T	T	H
complement011	chr8	17779663	AFTH12.1a	C	C	NA	NA	H
complement012	chr10	79891922	AFTH12.1a	G	G	G	A	H
complement013	chr10	79892514	AFTH12.1a	G	G	G	A	H
complement014	chr4	24740514	AFTH12.1a	-	-	NA	NA	H
complement016	chrY	79822894	AFTH12.1a	A	A	NA	NA	H
complement018	chrY	78410579	AFTH12.1a	A	A	NA	NA	H
complement019	chr14	14465308	AFTH12.1a	-	-	NA	NA	H
complement020	chr15	6470277	AFTH12.1a	A	A	A	T	H
complement021	chr15	6472357	AFTH12.1a	-	-	G	A	H
complement025	chr16	23452427	AFTH12.1a	A	A	A	G	H
complement027	chr16	23484426	AFTH12.1a	G	G	G	G	H
complement028	chr17	34729427	AFTH12.1a	C	C	C	C	H
complement029	chr17	34729583	AFTH12.1a	-	-	N	N	H
complement030	chr17	34729966	AFTH12.1a	C	C	NA	NA	H
complement031	chr17	34730842	AFTH12.1a	T	T	T	T	H
complement032	chr17	34731841	AFTH12.1a	C	C	C	C	H
complement033	chr17	34733447	AFTH12.1a	C	C	C	C	H
complement034	chr17	34733494	AFTH12.1a	G	G	NA	NA	H
complement035	chr17	34735763	AFTH12.1a	A	A	A	G	H
complement036	chr17	34738385	AFTH12.1a	-	-	N	N	H
complement037	chr17	34740750	AFTH12.1a	T	T	NA	NA	H
complement038	chr17	34740816	AFTH12.1a	G	G	G	A	H
complement039	chr17	34821272	AFTH12.1a	C	C	NA	NA	H
complement040	chr17	34822083	AFTH12.1a	T	T	NA	NA	H
complement041	chr17	34743331	AFTH12.1a	G	G	NA	NA	H
complement042	chr17	34743331	AFTH12.1a	G	G	NA	NA	H
complement043	chr17	34743838	AFTH12.1a	T	T	T	C	H
complement044	chr17	34811342	AFTH12.1a	G	G	G	G	H
complement045	chr17	34813489	AFTH12.1a	T	T	T	N	H
complement046	chr17	34813719	AFTH12.1a	A	A	NA	NA	H
complement047	chr17	34814827	AFTH12.1a	-	-	NA	NA	H
complement048	chr17	34816634	AFTH12.1a	G	G	N	N	H
complement049	chr17	34817504	AFTH12.1a	C	C	NA	NA	H
complement050	chr17	34821663	AFTH12.1a	G	G	NA	NA	H
complement051	chr17	34821686	AFTH12.1a	-	-	NA	NA	H
complement052	chr17	34742374	AFTH12.1a	C	C	NA	NA	H
complement053	chr17	34822015	AFTH12.1a	-	-	N	N	H
complement054	chr17	34742505	AFTH12.1a	T	T	NA	NA	H
complement056	chr17	34822554	AFTH12.1a	-	-	N	N	H
complement058	chr17	34877867	AFTH12.1a	-	-	N	N	H
complement059	chr17	57213330	AFTH12.1a	G	G	G	G	H
complement060	chr17	57221638	AFTH12.1a	T	T	T	T	H
complement061	chr17	57221640	AFTH12.1a	-	-	N	N	H
complement062	chr17	57226378	AFTH12.1a	-	-	A	A	H
complement063	chr2	84771056	AFTH12.1a	A	A	A	A	H
complement066	chr3	65461326	AFTH12.1a	A	A	NA	NA	H
complement068	chr6	27445593	AFTH12.1a	G	G	NA	NA	H
complement069	chr2	104104236	AFTH12.1a	C	C	NA	NA	H
complement070	chr2	104084788	AFTH12.1a	-	-	N	N	H
complement071	chr2	104084897	AFTH12.1a	A	A	A	G	H
complement072	chr2	104084902	AFTH12.1a	A	A	A	C	H
complement073	chr2	104114628	AFTH12.1a	T	T	NA	NA	H
complement074	chr2	104085165	AFTH12.1a	A	A	NA	NA	H
complement075	chr2	104085384	AFTH12.1a	-	-	N	N	H
complement076	chr2	104087057	AFTH12.1a	C	C	C	C	H
complement077	chr2	104116903	AFTH12.1a	C	C	NA	NA	H
complement078	chr2	104090806	AFTH12.1a	G	G	G	G	H
complement080	chr4	104858512	AFTH12.1a	A	A	NA	NA	H
complement081	chr4	104858532	AFTH12.1a	A	A	N	N	H
complement082	chr3	76434529	AFTH12.1a	A	A	NA	NA	H
complement083	chr5	32883773	AFTH12.1a	A	A	NA	NA	H
complement084	chr4	136882176	AFTH12.1a	A	G	A	G	H
complement085	chr4	136882260	AFTH12.1a	A	G	A	G	H
complement086	chr4	136886057	AFTH12.1a	C	C	C	C	H
complement087	chr4	148606052	AFTH12.1a	C	C	C	N	H
complement088	chr4	148606597	AFTH12.1a	A	G	G	A	H
complement089	chr4	148607547	AFTH12.1a	-	-	N	N	H
complement090	chr4	148608900	AFTH12.1a	T	C	T	C	H
complement091	chr6	124513675	AFTH12.1a	C	C	NA	NA	H
complement092	chr6	124514352	AFTH12.1a	G	G	N	N	H
complement093	chr6	124514604	AFTH12.1a	-	-	N	N	H
complement094	chr6	124514607	AFTH12.1a	T	T	T	T	H
complement095	chr6	124514816	AFTH12.1a	G	G	NA	NA	H
complement097	chr6	124573041	AFTH12.1a	-	-	NA	NA	H
complement098	chr6	124573146	AFTH12.1a	C	C	NA	NA	H
complement099	chr6	124515801	AFTH12.1a	T	T	NA	NA	H
complement100	chr6	124575024	AFTH12.1a	G	G	NA	NA	H
complement101	chr6	124561622	AFTH12.1a	G	G	NA	NA	H
complement102	chr6	124626652	AFTH12.1a	G	G	NA	NA	H
complement103	chr6	124533609	AFTH12.1a	G	G	G	A	H
complement104	chr6	124533706	AFTH12.1a	C	C	C	A	H
complement107	chr6	124629569	AFTH12.1a	C	C	NA	NA	H
complement108	chr6	124629593	AFTH12.1a	-	-	NA	NA	H
complement109	chr6	124534892	AFTH12.1a	G	G	N	N	H
complement110	chr6	124536328	AFTH12.1a	-	-	N	N	H
complement111	chr6	124631078	AFTH12.1a	C	C	NA	NA	H
complement112	chr6	124536464	AFTH12.1a	-	-	N	N	H
complement113	chr6	124537349	AFTH12.1a	G	G	NA	NA	H
complement114	chr6	124537540	AFTH12.1a	-	-	N	N	H
complement116	chr6	124634142	AFTH12.1a	G	G	NA	NA	H
complement117	chr6	124539468	AFTH12.1a	-	-	N	N	H
complement118	chr6	124634346	AFTH12.1a	-	-	NA	NA	H
complement119	chr6	124634654	AFTH12.1a	C	C	NA	NA	H
complement120	chr6	124540019	AFTH12.1a	A	A	A	G	H
complement121	chr6	124540152	AFTH12.1a	G	G	G	G	H
cr10snv4	chr2	100183471	AFTH12.1a	A	A	NA	NA	H
cr10snv5	chr2	100743539	AFTH12.1a	C	C	NA	NA	H
cr14snv1	chr3	91612807	AFTH12.1a	T	T	T	T	H
cr14snv11	chr3	92245886	AFTH12.1a	G	G	NA	NA	H
cr14snv13	chr3	92284216	AFTH12.1a	G	G	NA	NA	H
cr14snv16	chr3	92278602	AFTH12.1a	G	G	NA	NA	H
cr14snv17	chr3	92245219	AFTH12.1a	G	G	NA	NA	H
cr14snv18	chr3	92280987	AFTH12.1a	C	C	NA	NA	H
cr14snv2	chr3	91619970	AFTH12.1a	A	A	A	H	H
cr14snv21	chr3	92214718	AFTH12.1a	C	C	NA	NA	H
cr14snv4	chr3	91629838	AFTH12.1a	T	T	T	H	H
cr14snv5	chr3	91633642	AFTH12.1a	A	A	A	H	H
cr14snv6	chr3	91674563	AFTH12.1a	T	T	NA	NA	H
cr14snv8	chr3	91849670	AFTH12.1a	A	A	NA	NA	H
cr14snv9	chr3	91696514	AFTH12.1a	C	C	NA	NA	H
cr15snv1	chr3	93631350	AFTH12.1a	A	A	NA	NA	H
cr15snv100	chr3	93827382	AFTH12.1a	T	T	NA	NA	H
cr15snv102	chr3	93827904	AFTH12.1a	T	T	NA	NA	H
cr15snv103	chr3	94235777	AFTH12.1a	T	T	T	T	H
cr15snv104	chr3	94235793	AFTH12.1a	C	C	NA	NA	H
cr15snv105	chr3	94235520	AFTH12.1a	C	C	C	C	H
cr15snv106	chr3	93828505	AFTH12.1a	A	A	NA	NA	H
cr15snv107	chr3	94234896	AFTH12.1a	A	A	A	A	H
cr15snv109	chr3	93834100	AFTH12.1a	T	T	NA	NA	H
cr15snv111	chr3	93839830	AFTH12.1a	A	A	NA	NA	H
cr15snv112	chr3	93840741	AFTH12.1a	T	T	NA	NA	H
cr15snv113	chr3	93840865	AFTH12.1a	T	T	T	T	H
cr15snv114	chr3	93841119	AFTH12.1a	T	T	NA	NA	H
cr15snv115	chr3	93841861	AFTH12.1a	A	A	NA	NA	H
cr15snv118	chr3	93842739	AFTH12.1a	A	A	NA	NA	H
cr15snv119	chr3	93865201	AFTH12.1a	G	G	NA	NA	H
cr15snv12	chr3	93646028	AFTH12.1a	C	C	NA	NA	H
cr15snv120	chr3	93867456	AFTH12.1a	A	A	NA	NA	H
cr15snv121	chr3	94204557	AFTH12.1a	T	T	NA	NA	H
cr15snv122	chr3	93868744	AFTH12.1a	G	G	NA	NA	H
cr15snv123	chr3	93869683	AFTH12.1a	C	C	NA	NA	H
cr15snv124	chr3	93706430	AFTH12.1a	T	T	T	T	H
cr15snv125	chr3	93870030	AFTH12.1a	A	A	NA	NA	H
cr15snv127	chr3	93870699	AFTH12.1a	C	C	NA	NA	H
cr15snv128	chr3	93870814	AFTH12.1a	-	-	N	N	H
cr15snv129	chr3	93871185	AFTH12.1a	G	G	NA	NA	H
cr15snv131	chr3	94070915	AFTH12.1a	A	A	NA	NA	H
cr15snv132	chr3	93873841	AFTH12.1a	C	C	NA	NA	H
cr15snv133	chr3	93875935	AFTH12.1a	C	C	C	C	H
cr15snv135	chr3	93877101	AFTH12.1a	T	T	NA	NA	H
cr15snv137	chr3	94006738	AFTH12.1a	G	G	NA	NA	H
cr15snv138	chr3	93878929	AFTH12.1a	A	A	NA	NA	H
cr15snv139	chr3	94003932	AFTH12.1a	A	A	NA	NA	H
cr15snv14	chr3	93651057	AFTH12.1a	C	C	NA	NA	H
cr15snv140	chr3	93881324	AFTH12.1a	-	-	G	N	H
cr15snv142	chr3	93882933	AFTH12.1a	G	G	G	G	H
cr15snv143	chr3	93956025	AFTH12.1a	G	G	G	G	H
cr15snv15	chr3	93653142	AFTH12.1a	C	C	NA	NA	H
cr15snv16	chr3	93653338	AFTH12.1a	C	C	NA	NA	H
cr15snv17	chr3	93772240	AFTH12.1a	G	G	G	G	H
cr15snv18	chr3	93653632	AFTH12.1a	A	A	A	N	H
cr15snv19	chr3	93771759	AFTH12.1a	G	G	G	G	H
cr15snv2	chr3	93793315	AFTH12.1a	T	T	T	T	H
cr15snv20	chr3	93653977	AFTH12.1a	T	T	T	T	H
cr15snv21	chr3	93654311	AFTH12.1a	T	T	NA	NA	H
cr15snv22	chr3	93654690	AFTH12.1a	T	T	NA	NA	H
cr15snv23	chr3	93656361	AFTH12.1a	T	T	NA	NA	H
cr15snv24	chr3	93657523	AFTH12.1a	T	T	NA	NA	H
cr15snv26	chr3	93658034	AFTH12.1a	G	G	G	G	H
cr15snv27	chr3	93658255	AFTH12.1a	C	C	NA	NA	H
cr15snv29	chr3	93659334	AFTH12.1a	T	T	NA	NA	H
cr15snv3	chr3	93634335	AFTH12.1a	A	A	NA	NA	H
cr15snv30	chr3	93660735	AFTH12.1a	T	T	NA	NA	H
cr15snv31	chr3	93661033	AFTH12.1a	C	C	NA	NA	H
cr15snv32	chr3	93661238	AFTH12.1a	G	G	NA	NA	H
cr15snv33	chr3	93661562	AFTH12.1a	A	A	NA	NA	H
cr15snv34	chr3	93661613	AFTH12.1a	C	C	NA	NA	H
cr15snv36	chr3	93662920	AFTH12.1a	C	C	NA	NA	H
cr15snv37	chr3	93663172	AFTH12.1a	C	C	NA	NA	H
cr15snv38	chr3	93663602	AFTH12.1a	G	G	NA	NA	H
cr15snv39	chr3	93663962	AFTH12.1a	T	T	T	N	H
cr15snv4	chr3	93636143	AFTH12.1a	G	G	NA	NA	H
cr15snv40	chr3	94047972	AFTH12.1a	T	T	NA	NA	H
cr15snv42	chr3	93673688	AFTH12.1a	G	G	NA	NA	H
cr15snv43	chr3	94052511	AFTH12.1a	T	T	NA	NA	H
cr15snv44	chr3	93674743	AFTH12.1a	T	T	NA	NA	H
cr15snv47	chr3	94056234	AFTH12.1a	G	G	NA	NA	H
cr15snv48	chr3	94057252	AFTH12.1a	A	A	NA	NA	H
cr15snv49	chr3	93946367	AFTH12.1a	A	A	NA	NA	H
cr15snv5	chr3	93639224	AFTH12.1a	G	G	NA	NA	H
cr15snv50	chr3	93679674	AFTH12.1a	A	C	N	N	H
cr15snv54	chr3	93948321	AFTH12.1a	T	T	NA	NA	H
cr15snv55	chr3	93681151	AFTH12.1a	C	C	C	C	H
cr15snv58	chr3	94061252	AFTH12.1a	G	G	NA	NA	H
cr15snv60	chr3	93706107	AFTH12.1a	A	A	NA	NA	H
cr15snv63	chr3	93912146	AFTH12.1a	C	C	NA	NA	H
cr15snv64	chr3	93726264	AFTH12.1a	A	A	NA	NA	H
cr15snv65	chr3	93726782	AFTH12.1a	C	C	NA	NA	H
cr15snv66	chr3	93726799	AFTH12.1a	C	C	NA	NA	H
cr15snv67	chr3	93909929	AFTH12.1a	A	A	NA	NA	H
cr15snv69	chr3	93907970	AFTH12.1a	C	C	NA	NA	H
cr15snv7	chr3	93785765	AFTH12.1a	T	T	T	T	H
cr15snv70	chr3	94094862	AFTH12.1a	A	A	NA	NA	H
cr15snv71	chr3	94095338	AFTH12.1a	T	T	NA	NA	H
cr15snv72	chr3	94180541	AFTH12.1a	G	G	NA	NA	H
cr15snv73	chr3	38682792	AFTH12.1a	T	T	T	T	H
cr15snv74	chr3	93744770	AFTH12.1a	G	G	G	G	H
cr15snv75	chr3	93744999	AFTH12.1a	T	T	NA	NA	H
cr15snv76	chr3	93745234	AFTH12.1a	C	C	NA	NA	H
cr15snv77	chr3	94038711	AFTH12.1a	C	C	NA	NA	H
cr15snv78	chr3	93746239	AFTH12.1a	T	T	NA	NA	H
cr15snv79	chr3	94037682	AFTH12.1a	T	T	T	T	H
cr15snv81	chr3	93747281	AFTH12.1a	T	T	NA	NA	H
cr15snv82	chr3	94035179	AFTH12.1a	C	C	C	C	H
cr15snv83	chr3	94239712	AFTH12.1a	G	G	NA	NA	H
cr15snv84	chr3	93824063	AFTH12.1a	G	G	G	G	H
cr15snv85	chr3	93824641	AFTH12.1a	G	G	NA	NA	H
cr15snv86	chr3	94238854	AFTH12.1a	T	T	NA	NA	H
cr15snv87	chr3	93672434	AFTH12.1a	A	A	NA	NA	H
cr15snv88	chr3	93825127	AFTH12.1a	T	T	NA	NA	H
cr15snv89	chr3	93825461	AFTH12.1a	G	G	NA	NA	H
cr15snv90	chr3	93825575	AFTH12.1a	G	G	NA	NA	H
cr15snv92	chr3	93826014	AFTH12.1a	G	G	NA	NA	H
cr15snv97	chr3	93826730	AFTH12.1a	A	A	NA	NA	H
cr15snv98	chr3	93826991	AFTH12.1a	C	C	NA	NA	H
cr16snv1	chr3	113242238	AFTH12.1a	T	T	NA	NA	H
cr16snv11	chr3	113344737	AFTH12.1a	C	C	NA	NA	H
cr16snv12	chr3	113312558	AFTH12.1a	G	G	NA	NA	H
cr16snv14	chr3	113323916	AFTH12.1a	G	G	NA	NA	H
cr16snv15	chr3	113312562	AFTH12.1a	T	T	NA	NA	H
cr16snv16	chr3	113251067	AFTH12.1a	T	T	NA	NA	H
cr16snv17	chr3	113317132	AFTH12.1a	C	C	NA	NA	H
cr16snv3	chr3	113244425	AFTH12.1a	T	T	NA	NA	H
cr16snv4	chr3	113311699	AFTH12.1a	C	C	NA	NA	H
cr16snv5	chr3	113282718	AFTH12.1a	G	G	NA	NA	H
cr16snv6	chr3	113250506	AFTH12.1a	A	A	NA	NA	H
cr16snv7	chr3	113283188	AFTH12.1a	T	T	NA	NA	H
cr16snv8	chr3	113317132	AFTH12.1a	C	C	NA	NA	H
cr16snv9	chr3	113252910	AFTH12.1a	C	C	NA	NA	H
cr18snv1	chr4	73402148	AFTH12.1a	A	A	NA	NA	H
cr18snv11	chr4	73625005	AFTH12.1a	G	G	NA	NA	H
cr18snv13	chr4	73668393	AFTH12.1a	G	G	NA	NA	H
cr18snv14	chr4	73670245	AFTH12.1a	G	G	NA	NA	H
cr18snv15	chr4	73609975	AFTH12.1a	A	A	NA	NA	H
cr18snv16	chr4	73666693	AFTH12.1a	G	G	NA	NA	H
cr18snv17	chr4	73874825	AFTH12.1a	A	A	NA	NA	H
cr18snv18	chr4	73678774	AFTH12.1a	G	G	NA	NA	H
cr18snv19	chr4	73664303	AFTH12.1a	G	G	NA	NA	H
cr18snv2	chr4	73405796	AFTH12.1a	G	G	NA	NA	H
cr18snv22	chr4	73636184	AFTH12.1a	G	G	NA	NA	H
cr18snv23	chr4	73652221	AFTH12.1a	C	C	NA	NA	H
cr18snv24	chr4	73653106	AFTH12.1a	A	A	NA	NA	H
cr18snv25	chr4	73685356	AFTH12.1a	T	T	NA	NA	H
cr18snv26	chr4	73655342	AFTH12.1a	A	A	NA	NA	H
cr18snv28	chr4	73653157	AFTH12.1a	A	A	NA	NA	H
cr18snv29	chr4	73905532	AFTH12.1a	T	T	NA	NA	H
cr18snv3	chr4	73666471	AFTH12.1a	A	G	NA	NA	H
cr18snv30	chr4	73655342	AFTH12.1a	T	T	NA	NA	H
cr18snv4	chr4	73620622	AFTH12.1a	A	A	NA	NA	H
cr18snv5	chr4	73619311	AFTH12.1a	A	A	NA	NA	H
cr18snv7	chr4	73919715	AFTH12.1a	G	G	G	G	H
cr18snv9	chr4	73666691	AFTH12.1a	A	A	NA	NA	H
cr1snv10	chr3	92244705	AFTH12.1a	T	T	NA	NA	H
cr1snv100	chr3	94236499	AFTH12.1a	T	G	NA	NA	H
cr1snv102	chr3	93827904	AFTH12.1a	T	T	NA	NA	H
cr1snv103	chr3	93828004	AFTH12.1a	C	C	NA	NA	H
cr1snv104	chr3	93828087	AFTH12.1a	T	T	NA	NA	H
cr1snv105	chr3	93828360	AFTH12.1a	C	C	N	C	H
cr1snv106	chr3	93828505	AFTH12.1a	A	A	NA	NA	H
cr1snv107	chr3	93828983	AFTH12.1a	A	A	NA	NA	H
cr1snv109	chr3	93834100	AFTH12.1a	T	T	NA	NA	H
cr1snv111	chr3	93839830	AFTH12.1a	A	A	NA	NA	H
cr1snv112	chr3	93840741	AFTH12.1a	T	T	NA	NA	H
cr1snv113	chr3	93840866	AFTH12.1a	-	-	N	C	H
cr1snv114	chr3	93841119	AFTH12.1a	T	T	NA	NA	H
cr1snv115	chr3	93841861	AFTH12.1a	A	A	NA	NA	H
cr1snv117	chr3	93842546	AFTH12.1a	G	G	G	G	H
cr1snv118	chr3	93842739	AFTH12.1a	A	A	NA	NA	H
cr1snv119	chr3	93865201	AFTH12.1a	G	G	NA	NA	H
cr1snv11r	chr3	93645283	AFTH12.1a	T	T	T	T	H
cr1snv11t	chr4	73625006	AFTH12.1a	T	G	NA	NA	H
cr1snv120	chr3	93867937	AFTH12.1a	A	A	A	A	H
cr1snv121	chr3	93868154	AFTH12.1a	C	C	NA	NA	H
cr1snv122	chr3	93868744	AFTH12.1a	G	G	NA	NA	H
cr1snv123	chr3	93869683	AFTH12.1a	C	C	NA	NA	H
cr1snv126	chr3	93870383	AFTH12.1a	G	G	NA	NA	H
cr1snv127	chr3	93870650	AFTH12.1a	C	C	NA	NA	H
cr1snv129	chr3	93871185	AFTH12.1a	G	G	NA	NA	H
cr1snv12r	chr3	93646078	AFTH12.1a	A	A	NA	NA	H
cr1snv130	chr3	94070785	AFTH12.1a	T	T	NA	NA	H
cr1snv131	chr3	94200134	AFTH12.1a	G	G	NA	NA	H
cr1snv132	chr3	93910418	AFTH12.1a	T	T	NA	NA	H
cr1snv134	chr3	93876727	AFTH12.1a	T	T	T	T	H
cr1snv135	chr3	93877052	AFTH12.1a	C	C	NA	NA	H
cr1snv137	chr3	94006689	AFTH12.1a	G	G	NA	NA	H
cr1snv138	chr3	94193875	AFTH12.1a	G	G	NA	NA	H
cr1snv139	chr3	94003981	AFTH12.1a	A	A	NA	NA	H
cr1snv13s	chr3	113351714	AFTH12.1a	T	T	NA	NA	H
cr1snv14	chr3	92219617	AFTH12.1a	T	T	NA	NA	H
cr1snv141	chr3	93882824	AFTH12.1a	C	C	C	C	H
cr1snv14r	chr3	93651057	AFTH12.1a	C	C	NA	NA	H
cr1snv15r	chr3	93653142	AFTH12.1a	C	C	NA	NA	H
cr1snv15s	chr3	113312563	AFTH12.1a	T	T	NA	NA	H
cr1snv16r	chr3	93653338	AFTH12.1a	C	C	NA	NA	H
cr1snv16t	chr4	73406680	AFTH12.1a	G	G	NA	NA	H
cr1snv17r	chr3	93772191	AFTH12.1a	T	T	NA	NA	H
cr1snv17t	chr4	73874776	AFTH12.1a	A	A	NA	NA	H
cr1snv19r	chr3	93653802	AFTH12.1a	A	G	H	G	H
cr1snv1s	chr3	93631350	AFTH12.1a	A	A	NA	NA	H
cr1snv1t	chr3	113242238	AFTH12.1a	T	T	NA	NA	H
cr1snv1u	chr4	73402148	AFTH12.1a	A	A	NA	NA	H
cr1snv20	chr3	92284139	AFTH12.1a	T	T	NA	NA	H
cr1snv21r	chr3	93654311	AFTH12.1a	T	T	NA	NA	H
cr1snv22	chr3	92254249	AFTH12.1a	G	G	NA	NA	H
cr1snv22r	chr3	93654690	AFTH12.1a	T	T	NA	NA	H
cr1snv22s	chr4	73666466	AFTH12.1a	A	A	NA	NA	H
cr1snv23r	chr3	93656411	AFTH12.1a	T	T	NA	NA	H
cr1snv24	chr3	93657523	AFTH12.1a	T	T	NA	NA	H
cr1snv24r	chr4	73906044	AFTH12.1a	A	A	NA	NA	H
cr1snv25r	chr4	73609771	AFTH12.1a	T	G	NA	NA	H
cr1snv27	chr3	93658205	AFTH12.1a	T	T	NA	NA	H
cr1snv28	chr3	93658991	AFTH12.1a	-	-	NA	NA	H
cr1snv28r	chr4	73668214	AFTH12.1a	A	A	NA	NA	H
cr1snv29	chr3	93659334	AFTH12.1a	T	T	NA	NA	H
cr1snv2s	chr3	93632371	AFTH12.1a	T	T	N	T	H
cr1snv2u	chr4	73405747	AFTH12.1a	A	A	NA	NA	H
cr1snv3	chr2	100182996	AFTH12.1a	T	T	NA	NA	H
cr1snv30	chr3	93660685	AFTH12.1a	T	T	T	T	H
cr1snv31	chr3	93661033	AFTH12.1a	C	C	NA	NA	H
cr1snv32	chr3	93764413	AFTH12.1a	A	A	NA	NA	H
cr1snv33	chr3	93661562	AFTH12.1a	A	A	NA	NA	H
cr1snv34	chr3	93661613	AFTH12.1a	C	C	NA	NA	H
cr1snv35	chr3	93661697	AFTH12.1a	C	C	C	C	H
cr1snv36	chr3	93662920	AFTH12.1a	C	C	NA	NA	H
cr1snv37	chr3	93663172	AFTH12.1a	C	C	NA	NA	H
cr1snv38	chr3	93762013	AFTH12.1a	A	A	NA	NA	H
cr1snv3r	chr3	91622301	AFTH12.1a	T	T	T	T	H
cr1snv3s	chr3	93634335	AFTH12.1a	A	A	NA	NA	H
cr1snv3t	chr3	113244425	AFTH12.1a	T	T	NA	NA	H
cr1snv3u	chr4	73907785	AFTH12.1a	A	A	NA	NA	H
cr1snv40	chr3	94047972	AFTH12.1a	T	T	NA	NA	H
cr1snv41	chr3	93939719	AFTH12.1a	-	-	NA	NA	H
cr1snv42	chr3	93673688	AFTH12.1a	G	G	NA	NA	H
cr1snv43	chr3	94052512	AFTH12.1a	G	G	NA	NA	H
cr1snv44	chr3	93674743	AFTH12.1a	T	T	NA	NA	H
cr1snv45	chr3	94055121	AFTH12.1a	T	T	NA	NA	H
cr1snv46	chr3	93944541	AFTH12.1a	-	-	NA	NA	H
cr1snv48	chr3	93678696	AFTH12.1a	A	A	NA	NA	H
cr1snv49	chr3	94057707	AFTH12.1a	A	A	NA	NA	H
cr1snv4s	chr3	93636143	AFTH12.1a	G	G	NA	NA	H
cr1snv4u	chr4	73605568	AFTH12.1a	C	C	NA	NA	H
cr1snv5	chr2	100743489	AFTH12.1a	T	T	NA	NA	H
cr1snv51	chr3	93947022	AFTH12.1a	A	A	NA	NA	H
cr1snv53	chr3	94059366	AFTH12.1a	G	G	NA	NA	H
cr1snv58	chr3	93949918	AFTH12.1a	A	A	NA	NA	H
cr1snv59	chr3	93682799	AFTH12.1a	T	T	NA	NA	H
cr1snv6	chr3	91674563	AFTH12.1a	T	T	NA	NA	H
cr1snv60	chr3	93706157	AFTH12.1a	G	G	NA	NA	H
cr1snv63	chr3	93725674	AFTH12.1a	C	C	NA	NA	H
cr1snv64	chr3	93726215	AFTH12.1a	G	G	NA	NA	H
cr1snv65	chr3	93911137	AFTH12.1a	C	C	NA	NA	H
cr1snv66	chr3	93726848	AFTH12.1a	C	C	NA	NA	H
cr1snv67	chr3	93727991	AFTH12.1a	A	A	NA	NA	H
cr1snv68	chr3	93728073	AFTH12.1a	T	T	NA	NA	H
cr1snv69	chr3	93908020	AFTH12.1a	C	C	NA	NA	H
cr1snv6r	chr3	93639578	AFTH12.1a	T	T	NA	NA	H
cr1snv7	chr3	91693300	AFTH12.1a	A	A	A	A	H
cr1snv70	chr3	94179405	AFTH12.1a	G	G	NA	NA	H
cr1snv71	chr3	94095388	AFTH12.1a	T	T	NA	NA	H
cr1snv72	chr3	93985223	AFTH12.1a	G	G	NA	NA	H
cr1snv73	chr3	94040095	AFTH12.1a	C	C	NA	NA	H
cr1snv75	chr3	93745049	AFTH12.1a	G	G	NA	NA	H
cr1snv76	chr3	93745282	AFTH12.1a	C	C	NA	NA	H
cr1snv77	chr3	93745463	AFTH12.1a	T	T	NA	NA	H
cr1snv78	chr3	94037841	AFTH12.1a	T	T	NA	NA	H
cr1snv79	chr3	93746400	AFTH12.1a	T	T	H	T	H
cr1snv7r	chr3	93785716	AFTH12.1a	C	C	NA	NA	H
cr1snv7s	chr3	113250617	AFTH12.1a	T	T	NA	NA	H
cr1snv7t	chr4	73875172	AFTH12.1a	T	T	NA	NA	H
cr1snv8	chr3	91849620	AFTH12.1a	G	G	NA	NA	H
cr1snv80	chr3	93746955	AFTH12.1a	-	-	NA	NA	H
cr1snv81	chr3	94036901	AFTH12.1a	T	T	NA	NA	H
cr1snv82	chr3	94035130	AFTH12.1a	C	C	NA	NA	H
cr1snv83	chr3	93823999	AFTH12.1a	A	A	A	A	H
cr1snv85	chr3	93824691	AFTH12.1a	A	A	NA	NA	H
cr1snv86	chr3	93824801	AFTH12.1a	G	G	NA	NA	H
cr1snv87	chr3	93824971	AFTH12.1a	-	-	NA	NA	H
cr1snv88	chr3	93825127	AFTH12.1a	T	T	NA	NA	H
cr1snv89	chr3	93825461	AFTH12.1a	G	G	NA	NA	H
cr1snv8r	chr3	93640075	AFTH12.1a	T	T	T	T	H
cr1snv9	chr3	91696514	AFTH12.1a	C	C	NA	NA	H
cr1snv90	chr3	93825575	AFTH12.1a	G	G	NA	NA	H
cr1snv92	chr3	93826013	AFTH12.1a	A	A	A	A	H
cr1snv93	chr3	94237523	AFTH12.1a	A	A	NA	NA	H
cr1snv95	chr3	93826497	AFTH12.1a	G	G	G	G	H
cr1snv97	chr3	93826780	AFTH12.1a	A	A	NA	NA	H
cr1snv98	chr3	93826991	AFTH12.1a	C	C	NA	NA	H
cr21snv1	chr4	113486461	AFTH12.1a	G	G	G	G	H
cr21snv2	chr4	112811435	AFTH12.1a	A	C	NA	NA	H
cr21snv3	chr4	112811743	AFTH12.1a	C	C	NA	NA	H
cr21snv6	chr4	112812983	AFTH12.1a	T	C	NA	NA	H
cr21snv7	chr4	112823584	AFTH12.1a	T	G	G	G	H
cr21snv8	chr4	112823838	AFTH12.1a	A	A	NA	NA	H
cr24snv10	chr5	10862345	AFTH12.1a	C	C	C	C	H
cr24snv100	chr5	11222490	AFTH12.1a	G	G	G	G	H
cr24snv102	chr5	11224622	AFTH12.1a	A	A	NA	NA	H
cr24snv103	chr5	11224914	AFTH12.1a	T	T	NA	NA	H
cr24snv104	chr5	11225248	AFTH12.1a	A	A	NA	NA	H
cr24snv105	chr5	10906593	AFTH12.1a	G	G	NA	NA	H
cr24snv106	chr5	11225715	AFTH12.1a	C	C	C	C	H
cr24snv108	chr5	11226596	AFTH12.1a	G	G	NA	NA	H
cr24snv109	chr5	11228062	AFTH12.1a	A	A	NA	NA	H
cr24snv11	chr5	10862626	AFTH12.1a	A	A	A	A	H
cr24snv111	chr5	11815823	AFTH12.1a	C	C	NA	NA	H
cr24snv112	chr5	11228844	AFTH12.1a	A	A	NA	NA	H
cr24snv113	chr5	11890099	AFTH12.1a	C	C	NA	NA	H
cr24snv114	chr5	11229492	AFTH12.1a	A	A	NA	NA	H
cr24snv115	chr5	11804359	AFTH12.1a	T	T	NA	NA	H
cr24snv117	chr5	11717076	AFTH12.1a	C	C	NA	NA	H
cr24snv119	chr5	11451950	AFTH12.1a	T	T	NA	NA	H
cr24snv12	chr5	11914809	AFTH12.1a	A	A	NA	NA	H
cr24snv120	chr5	10999278	AFTH12.1a	G	G	NA	NA	H
cr24snv121	chr5	10860719	AFTH12.1a	C	C	NA	NA	H
cr24snv122	chr5	11088942	AFTH12.1a	T	T	NA	NA	H
cr24snv123	chr5	11301860	AFTH12.1a	G	G	NA	NA	H
cr24snv125	chr5	11732554	AFTH12.1a	A	A	NA	NA	H
cr24snv126	chr5	11889632	AFTH12.1a	A	A	NA	NA	H
cr24snv127	chr5	11230380	AFTH12.1a	G	G	NA	NA	H
cr24snv129	chr5	11742216	AFTH12.1a	G	G	NA	NA	H
cr24snv13	chr5	10864413	AFTH12.1a	T	T	NA	NA	H
cr24snv131	chr5	11314673	AFTH12.1a	C	C	NA	NA	H
cr24snv136	chr5	11581441	AFTH12.1a	C	C	NA	NA	H
cr24snv137	chr5	11243160	AFTH12.1a	G	G	G	G	H
cr24snv138	chr5	11326431	AFTH12.1a	T	T	NA	NA	H
cr24snv139	chr5	11492744	AFTH12.1a	A	A	NA	NA	H
cr24snv14	chr5	11594365	AFTH12.1a	T	T	NA	NA	H
cr24snv140	chr5	11330987	AFTH12.1a	T	T	NA	NA	H
cr24snv142	chr5	10918423	AFTH12.1a	C	C	NA	NA	H
cr24snv143	chr5	11653693	AFTH12.1a	A	A	NA	NA	H
cr24snv144	chr5	11390422	AFTH12.1a	A	A	NA	NA	H
cr24snv146	chr5	11820214	AFTH12.1a	C	C	NA	NA	H
cr24snv147	chr5	11314934	AFTH12.1a	T	T	NA	NA	H
cr24snv148	chr5	11393117	AFTH12.1a	A	A	NA	NA	H
cr24snv15	chr5	10947411	AFTH12.1a	C	C	C	C	H
cr24snv17	chr5	11610099	AFTH12.1a	A	A	NA	NA	H
cr24snv2	chr5	10848118	AFTH12.1a	G	G	G	N	H
cr24snv20	chr5	11701956	AFTH12.1a	C	C	NA	NA	H
cr24snv21	chr5	10886690	AFTH12.1a	G	G	NA	NA	H
cr24snv22	chr5	10886799	AFTH12.1a	G	G	NA	NA	H
cr24snv23	chr5	11703046	AFTH12.1a	T	T	NA	NA	H
cr24snv25	chr5	10888674	AFTH12.1a	G	G	NA	NA	H
cr24snv26	chr5	11869038	AFTH12.1a	G	G	NA	NA	H
cr24snv29	chr5	10850874	AFTH12.1a	C	C	NA	NA	H
cr24snv3	chr5	10848855	AFTH12.1a	A	A	A	A	H
cr24snv30	chr5	11445375	AFTH12.1a	T	T	NA	NA	H
cr24snv34	chr5	11384146	AFTH12.1a	T	T	NA	NA	H
cr24snv35	chr5	11148354	AFTH12.1a	G	G	NA	NA	H
cr24snv37	chr5	11889507	AFTH12.1a	A	A	NA	NA	H
cr24snv38	chr5	11387109	AFTH12.1a	A	A	NA	NA	H
cr24snv4	chr5	11441582	AFTH12.1a	T	T	NA	NA	H
cr24snv41	chr5	11230298	AFTH12.1a	C	C	NA	NA	H
cr24snv42	chr5	11470577	AFTH12.1a	G	G	NA	NA	H
cr24snv43	chr5	11474211	AFTH12.1a	C	C	NA	NA	H
cr24snv46	chr5	11670958	AFTH12.1a	G	G	N	N	H
cr24snv48	chr5	11907687	AFTH12.1a	T	T	NA	NA	H
cr24snv50	chr5	11497028	AFTH12.1a	G	G	G	G	H
cr24snv53	chr5	11431981	AFTH12.1a	A	A	NA	NA	H
cr24snv54	chr5	11519347	AFTH12.1a	A	A	NA	NA	H
cr24snv55	chr5	11699382	AFTH12.1a	C	C	NA	NA	H
cr24snv56	chr5	11520734	AFTH12.1a	G	G	NA	NA	H
cr24snv59	chr5	10997612	AFTH12.1a	T	T	NA	NA	H
cr24snv6	chr5	11708147	AFTH12.1a	G	G	NA	NA	H
cr24snv60	chr5	11885912	AFTH12.1a	T	T	NA	NA	H
cr24snv61	chr5	11226234	AFTH12.1a	G	G	NA	NA	H
cr24snv62	chr5	11560892	AFTH12.1a	G	G	NA	NA	H
cr24snv64	chr5	11816624	AFTH12.1a	C	C	NA	NA	H
cr24snv65	chr5	11653804	AFTH12.1a	G	G	NA	NA	H
cr24snv66	chr5	11899207	AFTH12.1a	A	A	NA	NA	H
cr24snv67	chr5	11406834	AFTH12.1a	C	C	NA	NA	H
cr24snv69	chr5	11856999	AFTH12.1a	T	T	NA	NA	H
cr24snv7	chr5	10892783	AFTH12.1a	C	C	NA	NA	H
cr24snv70	chr5	11608078	AFTH12.1a	C	C	NA	NA	H
cr24snv74	chr5	11703090	AFTH12.1a	T	T	NA	NA	H
cr24snv75	chr5	11363350	AFTH12.1a	G	G	NA	NA	H
cr24snv76	chr5	11275286	AFTH12.1a	A	A	NA	NA	H
cr24snv77	chr5	11617302	AFTH12.1a	T	T	NA	NA	H
cr24snv79	chr5	11276244	AFTH12.1a	A	A	NA	NA	H
cr24snv80	chr5	11625379	AFTH12.1a	C	C	NA	NA	H
cr24snv83	chr5	10901881	AFTH12.1a	A	A	NA	NA	H
cr24snv85	chr5	11641443	AFTH12.1a	A	A	NA	NA	H
cr24snv86	chr5	11455328	AFTH12.1a	A	A	NA	NA	H
cr24snv87	chr5	11455457	AFTH12.1a	A	A	NA	NA	H
cr24snv89	chr5	11231747	AFTH12.1a	C	C	NA	NA	H
cr24snv9	chr5	11841716	AFTH12.1a	G	G	NA	NA	H
cr24snv91	chr5	11115693	AFTH12.1a	T	T	NA	NA	H
cr24snv92	chr5	11031169	AFTH12.1a	C	C	NA	NA	H
cr24snv93	chr5	11037681	AFTH12.1a	T	T	NA	NA	H
cr24snv94	chr5	11137181	AFTH12.1a	C	C	C	C	H
cr24snv96	chr5	11378779	AFTH12.1a	A	A	NA	NA	H
cr24snv97	chr5	11221860	AFTH12.1a	A	A	A	A	H
cr24snv99	chr5	11222409	AFTH12.1a	G	G	G	N	H
cr27snv10	chr6	130142643	AFTH12.1a	G	G	NA	NA	H
cr27snv100	chr6	130205652	AFTH12.1a	C	C	NA	NA	H
cr27snv101	chr6	130206002	AFTH12.1a	A	A	NA	NA	H
cr27snv103	chr6	130351154	AFTH12.1a	G	G	NA	NA	H
cr27snv104	chr6	130206615	AFTH12.1a	A	A	NA	NA	H
cr27snv105	chr6	130351712	AFTH12.1a	C	C	NA	NA	H
cr27snv106	chr6	130207402	AFTH12.1a	-	-	NA	NA	H
cr27snv107	chr6	130207652	AFTH12.1a	C	C	NA	NA	H
cr27snv108	chr6	130352582	AFTH12.1a	G	G	G	G	H
cr27snv11	chr6	130142781	AFTH12.1a	T	T	T	N	H
cr27snv110	chr6	130209048	AFTH12.1a	T	T	NA	NA	H
cr27snv112	chr6	130353878	AFTH12.1a	G	G	NA	NA	H
cr27snv113	chr6	130209393	AFTH12.1a	T	T	T	T	H
cr27snv115	chr6	130210038	AFTH12.1a	T	T	N	T	H
cr27snv116	chr6	130354843	AFTH12.1a	C	C	NA	NA	H
cr27snv118	chr6	130211653	AFTH12.1a	-	-	NA	NA	H
cr27snv12	chr6	130143873	AFTH12.1a	G	G	G	G	H
cr27snv121	chr6	130566931	AFTH12.1a	T	T	NA	NA	H
cr27snv122	chr6	130567057	AFTH12.1a	A	C	NA	NA	H
cr27snv123	chr6	130775657	AFTH12.1a	G	G	NA	NA	H
cr27snv125	chr6	130776560	AFTH12.1a	A	A	NA	NA	H
cr27snv127	chr6	130777210	AFTH12.1a	A	A	A	A	H
cr27snv129	chr6	130569565	AFTH12.1a	C	C	C	C	H
cr27snv13	chr6	130144381	AFTH12.1a	-	-	NA	NA	H
cr27snv130	chr6	130570293	AFTH12.1a	-	-	N	N	H
cr27snv136	chr6	130571956	AFTH12.1a	A	A	NA	NA	H
cr27snv137	chr6	130572183	AFTH12.1a	C	C	NA	NA	H
cr27snv138	chr6	131078210	AFTH12.1a	C	C	C	C	H
cr27snv139	chr6	130573335	AFTH12.1a	C	C	C	C	H
cr27snv140	chr6	130573524	AFTH12.1a	T	T	NA	NA	H
cr27snv142	chr6	130575560	AFTH12.1a	G	G	NA	NA	H
cr27snv143	chr6	130577221	AFTH12.1a	T	T	NA	NA	H
cr27snv144	chr6	130787621	AFTH12.1a	C	C	NA	NA	H
cr27snv145	chr6	130579709	AFTH12.1a	T	T	NA	NA	H
cr27snv147	chr6	130790928	AFTH12.1a	C	C	NA	NA	H
cr27snv148	chr6	130583087	AFTH12.1a	T	T	NA	NA	H
cr27snv149	chr6	130583663	AFTH12.1a	A	A	NA	NA	H
cr27snv150	chr6	131098956	AFTH12.1a	G	G	NA	NA	H
cr27snv151	chr6	130587277	AFTH12.1a	T	T	NA	NA	H
cr27snv152	chr6	130587837	AFTH12.1a	T	T	NA	NA	H
cr27snv153	chr6	131101005	AFTH12.1a	T	T	T	T	H
cr27snv154	chr6	130797145	AFTH12.1a	T	T	NA	NA	H
cr27snv155	chr6	130589225	AFTH12.1a	A	A	NA	NA	H
cr27snv156	chr6	130797820	AFTH12.1a	T	T	NA	NA	H
cr27snv157	chr6	130589877	AFTH12.1a	T	T	NA	NA	H
cr27snv158	chr6	130799232	AFTH12.1a	C	C	NA	NA	H
cr27snv159	chr6	130591889	AFTH12.1a	G	G	NA	NA	H
cr27snv16	chr6	130145072	AFTH12.1a	C	C	NA	NA	H
cr27snv160	chr6	130800683	AFTH12.1a	A	A	NA	NA	H
cr27snv163	chr6	131108743	AFTH12.1a	A	A	A	A	H
cr27snv164	chr6	130593773	AFTH12.1a	G	G	G	G	H
cr27snv165	chr6	130594237	AFTH12.1a	T	T	NA	NA	H
cr27snv166	chr6	130594530	AFTH12.1a	T	T	T	T	H
cr27snv169	chr6	131197110	AFTH12.1a	G	G	NA	NA	H
cr27snv17	chr6	130321250	AFTH12.1a	C	C	C	C	H
cr27snv170	chr6	130803798	AFTH12.1a	A	A	A	A	H
cr27snv171	chr6	130596309	AFTH12.1a	G	G	NA	NA	H
cr27snv172	chr6	130603190	AFTH12.1a	C	C	NA	NA	H
cr27snv173	chr6	130603340	AFTH12.1a	C	C	NA	NA	H
cr27snv174	chr6	131118945	AFTH12.1a	A	A	NA	NA	H
cr27snv175	chr6	130604061	AFTH12.1a	A	A	NA	NA	H
cr27snv178	chr6	130609063	AFTH12.1a	A	A	NA	NA	H
cr27snv179	chr6	130609737	AFTH12.1a	A	A	NA	NA	H
cr27snv18	chr6	130147228	AFTH12.1a	G	G	NA	NA	H
cr27snv180	chr6	130818717	AFTH12.1a	G	G	NA	NA	H
cr27snv181	chr6	130610470	AFTH12.1a	T	T	NA	NA	H
cr27snv182	chr6	130611555	AFTH12.1a	G	G	NA	NA	H
cr27snv183	chr6	130820819	AFTH12.1a	A	C	NA	NA	H
cr27snv187	chr6	130721427	AFTH12.1a	T	T	NA	NA	H
cr27snv188	chr6	130826134	AFTH12.1a	T	T	NA	NA	H
cr27snv189	chr6	130618123	AFTH12.1a	A	G	NA	NA	H
cr27snv190	chr6	130618720	AFTH12.1a	C	C	NA	NA	H
cr27snv193	chr6	130620857	AFTH12.1a	T	T	NA	NA	H
cr27snv195	chr6	130622285	AFTH12.1a	A	A	A	A	H
cr27snv197	chr6	130622488	AFTH12.1a	C	C	NA	NA	H
cr27snv198	chr6	130623002	AFTH12.1a	C	C	NA	NA	H
cr27snv199	chr6	130831677	AFTH12.1a	C	C	NA	NA	H
cr27snv2	chr6	130134257	AFTH12.1a	C	C	NA	NA	H
cr27snv20	chr6	130148687	AFTH12.1a	C	C	NA	NA	H
cr27snv200	chr6	130832117	AFTH12.1a	T	T	NA	NA	H
cr27snv201	chr6	130845411	AFTH12.1a	T	T	NA	NA	H
cr27snv202	chr6	130653116	AFTH12.1a	G	G	G	G	H
cr27snv203	chr6	130655462	AFTH12.1a	T	T	NA	NA	H
cr27snv204	chr6	130850956	AFTH12.1a	T	T	NA	NA	H
cr27snv205	chr6	130657409	AFTH12.1a	C	C	NA	NA	H
cr27snv207	chr6	130659236	AFTH12.1a	T	T	NA	NA	H
cr27snv208	chr6	130853311	AFTH12.1a	C	C	NA	NA	H
cr27snv209	chr6	130662136	AFTH12.1a	T	T	NA	NA	H
cr27snv21	chr6	130116598	AFTH12.1a	C	C	NA	NA	H
cr27snv210	chr6	130662433	AFTH12.1a	A	A	NA	NA	H
cr27snv211	chr6	130662812	AFTH12.1a	G	G	NA	NA	H
cr27snv213	chr6	130663162	AFTH12.1a	G	G	NA	NA	H
cr27snv215	chr6	130664557	AFTH12.1a	T	T	NA	NA	H
cr27snv216	chr6	130665388	AFTH12.1a	C	C	C	T	H
cr27snv222	chr6	130675326	AFTH12.1a	T	T	NA	NA	H
cr27snv223	chr6	130676097	AFTH12.1a	A	A	NA	NA	H
cr27snv224	chr6	130520122	AFTH12.1a	-	-	N	T	H
cr27snv225	chr6	130677103	AFTH12.1a	C	C	C	C	H
cr27snv226	chr6	130677894	AFTH12.1a	-	-	NA	NA	H
cr27snv228	chr6	130680322	AFTH12.1a	C	C	C	H	H
cr27snv229	chr6	130872879	AFTH12.1a	T	T	NA	NA	H
cr27snv23	chr6	130272376	AFTH12.1a	C	C	NA	NA	H
cr27snv230	chr6	130680603	AFTH12.1a	A	A	NA	NA	H
cr27snv231	chr6	130680751	AFTH12.1a	C	C	C	C	H
cr27snv232	chr6	130681779	AFTH12.1a	A	A	A	A	H
cr27snv236	chr6	130691624	AFTH12.1a	T	T	NA	NA	H
cr27snv237	chr6	130693427	AFTH12.1a	C	C	C	C	H
cr27snv238	chr6	130949456	AFTH12.1a	C	C	NA	NA	H
cr27snv24	chr6	130153055	AFTH12.1a	T	C	NA	NA	H
cr27snv240	chr6	130695101	AFTH12.1a	C	C	NA	NA	H
cr27snv241	chr6	130950901	AFTH12.1a	A	A	NA	NA	H
cr27snv242	chr6	130695533	AFTH12.1a	C	C	NA	NA	H
cr27snv243	chr6	130886546	AFTH12.1a	C	C	C	C	H
cr27snv244	chr6	130696601	AFTH12.1a	G	G	NA	NA	H
cr27snv245	chr6	130697023	AFTH12.1a	C	C	C	N	H
cr27snv246	chr6	130697744	AFTH12.1a	A	A	A	A	H
cr27snv247	chr6	131181980	AFTH12.1a	A	A	A	A	H
cr27snv248	chr6	130888415	AFTH12.1a	-	-	A	A	H
cr27snv249	chr6	130888763	AFTH12.1a	G	G	NA	NA	H
cr27snv250	chr6	130699422	AFTH12.1a	C	C	C	C	H
cr27snv251	chr6	130699545	AFTH12.1a	C	C	NA	NA	H
cr27snv254	chr6	130700323	AFTH12.1a	C	C	NA	NA	H
cr27snv256	chr6	130702155	AFTH12.1a	G	G	G	H	H
cr27snv257	chr6	130892683	AFTH12.1a	C	C	NA	NA	H
cr27snv26	chr6	130183562	AFTH12.1a	C	C	NA	NA	H
cr27snv261	chr6	130707065	AFTH12.1a	C	C	NA	NA	H
cr27snv264	chr6	130707584	AFTH12.1a	G	G	G	G	H
cr27snv266	chr6	130708017	AFTH12.1a	T	T	T	T	H
cr27snv270	chr6	130711375	AFTH12.1a	T	T	NA	NA	H
cr27snv271	chr6	130711822	AFTH12.1a	A	A	A	A	H
cr27snv272	chr6	130713650	AFTH12.1a	A	A	NA	NA	H
cr27snv274	chr6	130714844	AFTH12.1a	G	G	N	N	H
cr27snv275	chr6	130714983	AFTH12.1a	A	A	NA	NA	H
cr27snv276	chr6	130715878	AFTH12.1a	A	A	NA	NA	H
cr27snv278	chr6	130976285	AFTH12.1a	A	A	NA	NA	H
cr27snv279	chr6	130976400	AFTH12.1a	A	A	NA	NA	H
cr27snv28	chr6	130154332	AFTH12.1a	G	G	NA	NA	H
cr27snv280	chr6	130976519	AFTH12.1a	-	-	NA	NA	H
cr27snv281	chr6	130907477	AFTH12.1a	G	G	NA	NA	H
cr27snv282	chr6	130907711	AFTH12.1a	G	G	NA	NA	H
cr27snv283	chr6	130718637	AFTH12.1a	C	C	C	C	H
cr27snv285	chr6	130721071	AFTH12.1a	-	-	NA	NA	H
cr27snv287	chr6	130722100	AFTH12.1a	T	T	NA	NA	H
cr27snv288	chr6	130912159	AFTH12.1a	G	G	NA	NA	H
cr27snv29	chr6	130155481	AFTH12.1a	A	A	NA	NA	H
cr27snv290	chr6	130723889	AFTH12.1a	G	G	G	G	H
cr27snv291	chr6	130982921	AFTH12.1a	G	G	NA	NA	H
cr27snv295	chr6	130728559	AFTH12.1a	C	C	NA	NA	H
cr27snv296	chr6	130734201	AFTH12.1a	G	G	G	G	H
cr27snv297	chr6	130734389	AFTH12.1a	C	C	NA	NA	H
cr27snv298	chr6	130734848	AFTH12.1a	-	-	N	G	H
cr27snv299	chr6	130735055	AFTH12.1a	G	G	G	G	H
cr27snv3	chr6	130164635	AFTH12.1a	G	G	G	G	H
cr27snv30	chr6	130090151	AFTH12.1a	G	G	NA	NA	H
cr27snv300	chr6	130943254	AFTH12.1a	T	T	NA	NA	H
cr27snv301	chr6	130736445	AFTH12.1a	T	T	T	T	H
cr27snv302	chr6	130993078	AFTH12.1a	G	G	NA	NA	H
cr27snv304	chr6	130741647	AFTH12.1a	A	A	A	A	H
cr27snv306	chr6	130742043	AFTH12.1a	C	C	NA	NA	H
cr27snv307	chr6	130742196	AFTH12.1a	C	C	C	C	H
cr27snv308	chr6	130742440	AFTH12.1a	C	C	NA	NA	H
cr27snv309	chr6	130742767	AFTH12.1a	C	C	NA	NA	H
cr27snv31	chr6	130187022	AFTH12.1a	C	C	NA	NA	H
cr27snv310	chr6	130999283	AFTH12.1a	T	C	NA	NA	H
cr27snv311	chr6	130744408	AFTH12.1a	T	T	NA	NA	H
cr27snv312	chr6	130744701	AFTH12.1a	C	C	C	C	H
cr27snv313	chr6	131003519	AFTH12.1a	T	T	NA	NA	H
cr27snv314	chr6	130747674	AFTH12.1a	C	C	C	C	H
cr27snv315	chr6	130747867	AFTH12.1a	T	T	T	T	H
cr27snv316	chr6	131004979	AFTH12.1a	G	G	NA	NA	H
cr27snv317	chr6	130748793	AFTH12.1a	G	G	G	G	H
cr27snv318	chr6	130749422	AFTH12.1a	T	T	NA	NA	H
cr27snv32	chr6	130187338	AFTH12.1a	G	G	NA	NA	H
cr27snv320	chr6	130761303	AFTH12.1a	C	C	C	C	H
cr27snv321	chr6	130761420	AFTH12.1a	T	T	T	T	H
cr27snv322	chr6	130761753	AFTH12.1a	A	A	A	A	H
cr27snv323	chr6	130761896	AFTH12.1a	A	A	NA	NA	H
cr27snv324	chr6	130762157	AFTH12.1a	T	T	NA	NA	H
cr27snv325	chr6	131196007	AFTH12.1a	A	G	H	H	H
cr27snv326	chr6	130762707	AFTH12.1a	C	C	C	C	H
cr27snv327	chr6	131014671	AFTH12.1a	A	A	A	N	H
cr27snv328	chr6	130560429	AFTH12.1a	T	T	NA	NA	H
cr27snv329	chr6	130560637	AFTH12.1a	T	T	T	T	H
cr27snv33	chr6	130187826	AFTH12.1a	C	C	NA	NA	H
cr27snv34	chr6	130124358	AFTH12.1a	C	C	NA	NA	H
cr27snv35	chr6	130188119	AFTH12.1a	A	C	NA	NA	H
cr27snv36	chr6	130188402	AFTH12.1a	G	G	NA	NA	H
cr27snv37	chr6	130022482	AFTH12.1a	A	A	NA	NA	H
cr27snv38	chr6	130188869	AFTH12.1a	A	A	NA	NA	H
cr27snv39	chr6	130189112	AFTH12.1a	A	A	NA	NA	H
cr27snv4	chr6	130136284	AFTH12.1a	G	G	N	N	H
cr27snv41	chr6	130189529	AFTH12.1a	A	A	NA	NA	H
cr27snv42	chr6	130189622	AFTH12.1a	A	A	NA	NA	H
cr27snv43	chr6	130190682	AFTH12.1a	G	G	NA	NA	H
cr27snv45	chr6	130191184	AFTH12.1a	T	T	T	T	H
cr27snv47	chr6	130191444	AFTH12.1a	C	C	NA	NA	H
cr27snv48	chr6	130192607	AFTH12.1a	G	G	NA	NA	H
cr27snv5	chr6	130136559	AFTH12.1a	C	C	NA	NA	H
cr27snv51	chr6	130193289	AFTH12.1a	G	G	NA	NA	H
cr27snv52	chr6	130193449	AFTH12.1a	T	T	NA	NA	H
cr27snv54	chr6	130284355	AFTH12.1a	T	T	T	T	H
cr27snv55	chr6	130194146	AFTH12.1a	G	G	NA	NA	H
cr27snv56	chr6	130194457	AFTH12.1a	G	G	NA	NA	H
cr27snv57	chr6	130194657	AFTH12.1a	A	A	NA	NA	H
cr27snv58	chr6	130194747	AFTH12.1a	C	C	NA	NA	H
cr27snv59	chr6	130194851	AFTH12.1a	T	T	T	T	H
cr27snv6	chr6	130136760	AFTH12.1a	T	T	T	N	H
cr27snv60	chr6	130195038	AFTH12.1a	G	G	NA	NA	H
cr27snv61	chr6	130195298	AFTH12.1a	-	-	NA	NA	H
cr27snv63	chr6	130195698	AFTH12.1a	G	G	NA	NA	H
cr27snv64	chr6	130195866	AFTH12.1a	C	C	NA	NA	H
cr27snv65	chr6	130196002	AFTH12.1a	A	A	NA	NA	H
cr27snv66	chr6	130196091	AFTH12.1a	T	T	T	T	H
cr27snv67	chr6	130196469	AFTH12.1a	G	G	NA	NA	H
cr27snv68	chr6	130196710	AFTH12.1a	C	C	NA	NA	H
cr27snv7	chr6	130105791	AFTH12.1a	G	G	NA	NA	H
cr27snv70	chr6	129917204	AFTH12.1a	T	T	NA	NA	H
cr27snv71	chr6	130197520	AFTH12.1a	G	G	NA	NA	H
cr27snv72	chr6	130197679	AFTH12.1a	A	A	NA	NA	H
cr27snv75	chr6	130198087	AFTH12.1a	C	C	NA	NA	H
cr27snv76	chr6	130198283	AFTH12.1a	G	G	G	N	H
cr27snv77	chr6	130198368	AFTH12.1a	G	G	G	G	H
cr27snv78	chr6	130343052	AFTH12.1a	T	T	NA	NA	H
cr27snv8	chr6	130140098	AFTH12.1a	T	G	NA	NA	H
cr27snv80	chr6	130199423	AFTH12.1a	G	G	NA	NA	H
cr27snv81	chr6	130200143	AFTH12.1a	A	A	NA	NA	H
cr27snv82	chr6	130200241	AFTH12.1a	T	C	NA	NA	H
cr27snv83	chr6	130200801	AFTH12.1a	C	C	NA	NA	H
cr27snv84	chr6	130200980	AFTH12.1a	C	C	NA	NA	H
cr27snv85	chr6	130201122	AFTH12.1a	A	G	NA	NA	H
cr27snv86	chr6	130345857	AFTH12.1a	A	A	NA	NA	H
cr27snv88	chr6	130202253	AFTH12.1a	G	G	NA	NA	H
cr27snv90	chr6	130348354	AFTH12.1a	G	G	NA	NA	H
cr27snv92	chr6	130204140	AFTH12.1a	A	A	NA	NA	H
cr27snv93	chr6	130204229	AFTH12.1a	G	G	NA	NA	H
cr27snv94	chr6	130204515	AFTH12.1a	A	G	N	A	H
cr27snv95	chr6	130204703	AFTH12.1a	C	C	NA	NA	H
cr27snv96	chr6	130204897	AFTH12.1a	A	A	NA	NA	H
cr27snv97	chr6	130204948	AFTH12.1a	T	T	NA	NA	H
cr27snv98	chr6	130205406	AFTH12.1a	T	C	NA	NA	H
cr27snv99	chr6	130205563	AFTH12.1a	G	G	NA	NA	H
cr28snv1	chr7	8471169	AFTH12.1a	C	C	NA	NA	H
cr28snv10	chr7	8017817	AFTH12.1a	C	C	NA	NA	H
cr28snv100	chr7	8824429	AFTH12.1a	A	A	NA	NA	H
cr28snv101	chr7	8969816	AFTH12.1a	C	C	NA	NA	H
cr28snv103	chr7	7488394	AFTH12.1a	C	C	NA	NA	H
cr28snv104	chr7	8979188	AFTH12.1a	G	G	NA	NA	H
cr28snv105	chr7	7489552	AFTH12.1a	G	G	NA	NA	H
cr28snv106	chr7	8980779	AFTH12.1a	A	A	NA	NA	H
cr28snv107	chr7	8211262	AFTH12.1a	A	A	NA	NA	H
cr28snv108	chr7	7491052	AFTH12.1a	A	A	NA	NA	H
cr28snv109	chr7	7492204	AFTH12.1a	G	G	G	N	H
cr28snv11	chr7	9839927	AFTH12.1a	A	A	NA	NA	H
cr28snv110	chr7	9016751	AFTH12.1a	A	A	NA	NA	H
cr28snv112	chr7	9018540	AFTH12.1a	A	A	NA	NA	H
cr28snv113	chr7	7497272	AFTH12.1a	G	G	NA	NA	H
cr28snv114	chr7	8251455	AFTH12.1a	A	A	NA	NA	H
cr28snv115	chr7	9026109	AFTH12.1a	A	A	NA	NA	H
cr28snv116	chr7	9094345	AFTH12.1a	G	G	NA	NA	H
cr28snv117	chr7	7503931	AFTH12.1a	T	T	T	T	H
cr28snv119	chr7	10053989	AFTH12.1a	C	C	C	C	H
cr28snv122	chr7	10056635	AFTH12.1a	C	C	NA	NA	H
cr28snv124	chr7	7510606	AFTH12.1a	T	T	NA	NA	H
cr28snv125	chr7	9051109	AFTH12.1a	G	G	NA	NA	H
cr28snv126	chr7	7528041	AFTH12.1a	G	G	NA	NA	H
cr28snv128	chr7	9059988	AFTH12.1a	G	G	NA	NA	H
cr28snv129	chr7	7320775	AFTH12.1a	G	G	NA	NA	H
cr28snv13	chr7	8056747	AFTH12.1a	G	G	NA	NA	H
cr28snv130	chr7	7584159	AFTH12.1a	A	A	NA	NA	H
cr28snv131	chr7	9117637	AFTH12.1a	A	C	NA	NA	H
cr28snv132	chr7	9827682	AFTH12.1a	A	A	NA	NA	H
cr28snv134	chr7	9120596	AFTH12.1a	A	A	NA	NA	H
cr28snv135	chr7	7610616	AFTH12.1a	G	G	NA	NA	H
cr28snv136	chr7	7610800	AFTH12.1a	C	C	NA	NA	H
cr28snv137	chr7	7614869	AFTH12.1a	C	C	C	C	H
cr28snv139	chr7	9467552	AFTH12.1a	C	C	NA	NA	H
cr28snv14	chr7	7339092	AFTH12.1a	C	C	NA	NA	H
cr28snv140	chr7	9212109	AFTH12.1a	A	A	NA	NA	H
cr28snv142	chr7	8480033	AFTH12.1a	A	A	NA	NA	H
cr28snv143	chr7	7681210	AFTH12.1a	A	A	NA	NA	H
cr28snv146	chr7	7682701	AFTH12.1a	A	A	NA	NA	H
cr28snv147	chr7	9217010	AFTH12.1a	A	A	NA	NA	H
cr28snv148	chr7	7684768	AFTH12.1a	T	T	NA	NA	H
cr28snv15	chr7	7341639	AFTH12.1a	T	T	T	T	H
cr28snv150	chr7	8491260	AFTH12.1a	C	C	NA	NA	H
cr28snv151	chr7	7709709	AFTH12.1a	T	T	NA	NA	H
cr28snv152	chr7	9245690	AFTH12.1a	G	G	NA	NA	H
cr28snv153	chr7	7712178	AFTH12.1a	A	A	A	A	H
cr28snv155	chr7	7737430	AFTH12.1a	T	T	NA	NA	H
cr28snv156	chr7	8538779	AFTH12.1a	C	C	C	C	H
cr28snv157	chr7	9280265	AFTH12.1a	G	G	NA	NA	H
cr28snv159	chr7	7746823	AFTH12.1a	T	T	T	H	H
cr28snv16	chr7	8833616	AFTH12.1a	T	G	NA	NA	H
cr28snv160	chr7	9287364	AFTH12.1a	C	C	NA	NA	H
cr28snv161	chr7	9287883	AFTH12.1a	T	T	T	T	H
cr28snv163	chr7	7749865	AFTH12.1a	A	A	NA	NA	H
cr28snv165	chr7	8551467	AFTH12.1a	G	G	NA	NA	H
cr28snv166	chr7	9291720	AFTH12.1a	G	G	NA	NA	H
cr28snv167	chr7	9292658	AFTH12.1a	C	C	NA	NA	H
cr28snv169	chr7	8553673	AFTH12.1a	T	T	NA	NA	H
cr28snv171	chr7	7754927	AFTH12.1a	T	T	NA	NA	H
cr28snv172	chr7	9295790	AFTH12.1a	A	A	NA	NA	H
cr28snv175	chr7	8567525	AFTH12.1a	C	C	NA	NA	H
cr28snv177	chr7	9308855	AFTH12.1a	C	C	NA	NA	H
cr28snv179	chr7	9311324	AFTH12.1a	T	T	NA	NA	H
cr28snv18	chr7	7357413	AFTH12.1a	T	T	T	T	H
cr28snv180	chr7	7771957	AFTH12.1a	C	C	NA	NA	H
cr28snv181	chr7	7772325	AFTH12.1a	T	T	NA	NA	H
cr28snv182	chr7	7772474	AFTH12.1a	C	C	NA	NA	H
cr28snv183	chr7	8573797	AFTH12.1a	C	C	NA	NA	H
cr28snv184	chr7	9314151	AFTH12.1a	G	G	NA	NA	H
cr28snv185	chr7	8574559	AFTH12.1a	A	A	NA	NA	H
cr28snv187	chr7	8576729	AFTH12.1a	A	A	NA	NA	H
cr28snv188	chr7	7783202	AFTH12.1a	A	A	NA	NA	H
cr28snv189	chr7	8585927	AFTH12.1a	A	A	NA	NA	H
cr28snv19	chr7	7359921	AFTH12.1a	A	A	NA	NA	H
cr28snv191	chr7	7789212	AFTH12.1a	A	A	NA	NA	H
cr28snv192	chr7	8589453	AFTH12.1a	G	G	NA	NA	H
cr28snv193	chr7	7792487	AFTH12.1a	T	T	NA	NA	H
cr28snv194	chr7	8593158	AFTH12.1a	G	G	NA	NA	H
cr28snv195	chr7	7793697	AFTH12.1a	T	T	NA	NA	H
cr28snv196	chr7	5565847	AFTH12.1a	A	A	A	A	H
cr28snv198	chr7	8626466	AFTH12.1a	T	T	NA	NA	H
cr28snv199	chr7	7836380	AFTH12.1a	A	A	NA	NA	H
cr28snv20	chr7	9863795	AFTH12.1a	C	C	NA	NA	H
cr28snv200	chr7	7837687	AFTH12.1a	G	G	NA	NA	H
cr28snv202	chr7	9371107	AFTH12.1a	T	T	NA	NA	H
cr28snv205	chr7	8214831	AFTH12.1a	A	G	NA	NA	H
cr28snv206	chr7	8215828	AFTH12.1a	T	T	NA	NA	H
cr28snv207	chr7	8985677	AFTH12.1a	A	A	NA	NA	H
cr28snv208	chr7	10008577	AFTH12.1a	T	C	NA	NA	H
cr28snv211	chr7	8217827	AFTH12.1a	T	C	NA	NA	H
cr28snv212	chr7	8219507	AFTH12.1a	T	C	NA	NA	H
cr28snv213	chr7	8220702	AFTH12.1a	C	C	NA	NA	H
cr28snv214	chr7	8223740	AFTH12.1a	A	A	NA	NA	H
cr28snv215	chr7	8994291	AFTH12.1a	G	G	NA	NA	H
cr28snv216	chr7	10017341	AFTH12.1a	G	G	NA	NA	H
cr28snv218	chr7	8226343	AFTH12.1a	T	T	NA	NA	H
cr28snv219	chr7	8998359	AFTH12.1a	T	T	NA	NA	H
cr28snv22	chr7	9865994	AFTH12.1a	T	T	NA	NA	H
cr28snv221	chr7	8229514	AFTH12.1a	C	C	NA	NA	H
cr28snv223	chr7	9008242	AFTH12.1a	T	T	NA	NA	H
cr28snv226	chr7	7418716	AFTH12.1a	C	C	NA	NA	H
cr28snv227	chr7	9930313	AFTH12.1a	G	G	G	G	H
cr28snv228	chr7	11161759	AFTH12.1a	A	A	A	N	H
cr28snv229	chr7	10904102	AFTH12.1a	A	A	NA	NA	H
cr28snv23	chr7	7364855	AFTH12.1a	A	A	NA	NA	H
cr28snv230	chr7	10799824	AFTH12.1a	A	A	A	A	H
cr28snv231	chr7	10805216	AFTH12.1a	G	G	G	N	H
cr28snv232	chr7	11097445	AFTH12.1a	C	C	NA	NA	H
cr28snv234	chr7	10854112	AFTH12.1a	C	C	C	C	H
cr28snv235	chr7	10864549	AFTH12.1a	A	A	A	A	H
cr28snv238	chr7	11289876	AFTH12.1a	T	T	T	T	H
cr28snv239	chr7	11294061	AFTH12.1a	T	T	NA	NA	H
cr28snv240	chr7	11296194	AFTH12.1a	T	T	NA	NA	H
cr28snv241	chr7	11300167	AFTH12.1a	T	T	NA	NA	H
cr28snv243	chr7	11162597	AFTH12.1a	G	G	NA	NA	H
cr28snv244	chr7	11008820	AFTH12.1a	T	T	NA	NA	H
cr28snv246	chr7	11309986	AFTH12.1a	T	T	NA	NA	H
cr28snv247	chr7	10904701	AFTH12.1a	C	C	NA	NA	H
cr28snv248	chr7	10906118	AFTH12.1a	A	A	A	A	H
cr28snv251	chr7	10907575	AFTH12.1a	T	T	NA	NA	H
cr28snv253	chr7	10945735	AFTH12.1a	A	A	NA	NA	H
cr28snv254	chr7	10953926	AFTH12.1a	T	T	NA	NA	H
cr28snv255	chr7	10958475	AFTH12.1a	G	G	NA	NA	H
cr28snv256	chr7	11351853	AFTH12.1a	A	A	NA	NA	H
cr28snv257	chr7	11353422	AFTH12.1a	-	-	NA	NA	H
cr28snv258	chr7	11211674	AFTH12.1a	G	G	NA	NA	H
cr28snv259	chr7	11201679	AFTH12.1a	C	C	NA	NA	H
cr28snv26	chr7	8854337	AFTH12.1a	A	A	NA	NA	H
cr28snv260	chr7	10976745	AFTH12.1a	G	G	NA	NA	H
cr28snv261	chr7	10977331	AFTH12.1a	T	T	T	T	H
cr28snv262	chr7	10979308	AFTH12.1a	A	A	NA	NA	H
cr28snv263	chr7	11374737	AFTH12.1a	G	G	NA	NA	H
cr28snv264	chr7	10988582	AFTH12.1a	G	G	G	G	H
cr28snv265	chr7	11004679	AFTH12.1a	G	G	NA	NA	H
cr28snv266	chr7	11610430	AFTH12.1a	C	C	NA	NA	H
cr28snv268	chr7	11401425	AFTH12.1a	A	A	NA	NA	H
cr28snv269	chr7	11613911	AFTH12.1a	G	G	NA	NA	H
cr28snv27	chr7	8084724	AFTH12.1a	A	A	NA	NA	H
cr28snv270	chr7	10880403	AFTH12.1a	T	T	NA	NA	H
cr28snv273	chr7	11149393	AFTH12.1a	G	G	G	G	H
cr28snv274	chr7	11149620	AFTH12.1a	T	T	T	T	H
cr28snv275	chr7	11625580	AFTH12.1a	A	A	A	A	H
cr28snv276	chr7	11150336	AFTH12.1a	A	G	H	G	H
cr28snv277	chr7	11150440	AFTH12.1a	A	A	N	N	H
cr28snv278	chr7	11150768	AFTH12.1a	C	C	C	C	H
cr28snv279	chr7	11153872	AFTH12.1a	C	C	C	N	H
cr28snv28	chr7	7366435	AFTH12.1a	G	G	G	G	H
cr28snv281	chr7	11157942	AFTH12.1a	G	G	G	G	H
cr28snv282	chr7	11413851	AFTH12.1a	G	G	NA	NA	H
cr28snv283	chr7	11150019	AFTH12.1a	T	T	NA	NA	H
cr28snv285	chr7	11148802	AFTH12.1a	T	T	NA	NA	H
cr28snv286	chr7	11422290	AFTH12.1a	G	G	N	G	H
cr28snv287	chr7	11429780	AFTH12.1a	A	A	NA	NA	H
cr28snv30	chr7	7368043	AFTH12.1a	C	C	C	C	H
cr28snv31	chr7	7369392	AFTH12.1a	A	A	A	A	H
cr28snv32	chr7	7370102	AFTH12.1a	T	T	T	T	H
cr28snv33	chr7	8858626	AFTH12.1a	A	A	NA	NA	H
cr28snv35	chr7	7385032	AFTH12.1a	T	T	T	T	H
cr28snv37	chr7	7388044	AFTH12.1a	T	T	T	T	H
cr28snv38	chr7	7392275	AFTH12.1a	T	T	T	T	H
cr28snv4	chr7	9820266	AFTH12.1a	A	A	NA	NA	H
cr28snv40	chr7	9094098	AFTH12.1a	T	T	NA	NA	H
cr28snv41	chr7	9656579	AFTH12.1a	G	G	NA	NA	H
cr28snv43	chr7	7418694	AFTH12.1a	A	A	NA	NA	H
cr28snv44	chr7	7418839	AFTH12.1a	C	C	NA	NA	H
cr28snv46	chr7	7419792	AFTH12.1a	G	G	G	G	H
cr28snv48	chr7	9679601	AFTH12.1a	G	G	NA	NA	H
cr28snv5	chr7	9551934	AFTH12.1a	T	T	NA	NA	H
cr28snv50	chr7	8404004	AFTH12.1a	C	C	NA	NA	H
cr28snv51	chr7	7422710	AFTH12.1a	G	G	G	H	H
cr28snv52	chr7	9936028	AFTH12.1a	A	A	NA	NA	H
cr28snv53	chr7	8914909	AFTH12.1a	A	A	NA	NA	H
cr28snv56	chr7	7427322	AFTH12.1a	C	C	C	C	H
cr28snv57	chr7	7427672	AFTH12.1a	G	G	G	H	H
cr28snv58	chr7	7428249	AFTH12.1a	A	A	NA	NA	H
cr28snv59	chr7	7438182	AFTH12.1a	A	A	A	A	H
cr28snv6	chr7	7318107	AFTH12.1a	T	T	NA	NA	H
cr28snv60	chr7	9128242	AFTH12.1a	T	T	NA	NA	H
cr28snv61	chr7	8421341	AFTH12.1a	-	-	NA	NA	H
cr28snv62	chr7	7442857	AFTH12.1a	C	C	NA	NA	H
cr28snv63	chr7	8163512	AFTH12.1a	C	C	NA	NA	H
cr28snv66	chr7	7445692	AFTH12.1a	A	A	A	A	H
cr28snv67	chr7	9959778	AFTH12.1a	T	T	NA	NA	H
cr28snv68	chr7	8173348	AFTH12.1a	G	G	NA	NA	H
cr28snv69	chr7	7453743	AFTH12.1a	T	T	T	T	H
cr28snv7	chr7	9554112	AFTH12.1a	T	T	NA	NA	H
cr28snv70	chr7	8943905	AFTH12.1a	C	C	NA	NA	H
cr28snv71	chr7	8174527	AFTH12.1a	A	A	NA	NA	H
cr28snv72	chr7	7454370	AFTH12.1a	C	C	NA	NA	H
cr28snv74	chr7	9972480	AFTH12.1a	A	A	NA	NA	H
cr28snv76	chr7	7463709	AFTH12.1a	A	A	A	A	H
cr28snv78	chr7	7465049	AFTH12.1a	C	C	C	C	H
cr28snv79	chr7	7465331	AFTH12.1a	T	T	NA	NA	H
cr28snv8	chr7	8189349	AFTH12.1a	C	C	NA	NA	H
cr28snv80	chr7	8186636	AFTH12.1a	T	T	NA	NA	H
cr28snv81	chr7	7466480	AFTH12.1a	C	C	NA	NA	H
cr28snv82	chr7	7466670	AFTH12.1a	A	A	NA	NA	H
cr28snv83	chr7	9979378	AFTH12.1a	A	A	NA	NA	H
cr28snv84	chr7	7467581	AFTH12.1a	G	G	NA	NA	H
cr28snv85	chr7	8957815	AFTH12.1a	C	C	NA	NA	H
cr28snv86	chr7	7468352	AFTH12.1a	C	C	NA	NA	H
cr28snv88	chr7	7471602	AFTH12.1a	C	C	C	C	H
cr28snv89	chr7	8192569	AFTH12.1a	A	A	NA	NA	H
cr28snv9	chr7	8038166	AFTH12.1a	G	G	NA	NA	H
cr28snv91	chr7	9940844	AFTH12.1a	G	G	NA	NA	H
cr28snv93	chr7	9985214	AFTH12.1a	A	A	A	A	H
cr28snv94	chr7	7475165	AFTH12.1a	G	G	NA	NA	H
cr28snv97	chr7	7477183	AFTH12.1a	C	C	C	C	H
cr28snv98	chr7	9990112	AFTH12.1a	A	A	NA	NA	H
cr28snv99	chr7	7478496	AFTH12.1a	A	A	NA	NA	H
cr29snv1	chr7	20105733	AFTH12.1a	T	T	NA	NA	H
cr29snv10	chr7	20126593	AFTH12.1a	G	G	NA	NA	H
cr29snv102	chr7	22840097	AFTH12.1a	T	T	NA	NA	H
cr29snv103	chr7	20508636	AFTH12.1a	G	G	NA	NA	H
cr29snv104	chr7	22501559	AFTH12.1a	G	G	NA	NA	H
cr29snv106	chr7	21919468	AFTH12.1a	A	A	NA	NA	H
cr29snv108	chr7	22909926	AFTH12.1a	A	A	NA	NA	H
cr29snv109	chr7	23289312	AFTH12.1a	A	A	NA	NA	H
cr29snv110	chr7	22598322	AFTH12.1a	T	T	NA	NA	H
cr29snv111	chr7	21453696	AFTH12.1a	C	C	NA	NA	H
cr29snv113	chr7	21952040	AFTH12.1a	T	T	NA	NA	H
cr29snv114	chr7	21472396	AFTH12.1a	A	A	NA	NA	H
cr29snv115	chr7	23187793	AFTH12.1a	G	G	NA	NA	H
cr29snv116	chr7	71631666	AFTH12.1a	A	A	A	A	H
cr29snv118	chr7	22720887	AFTH12.1a	C	C	NA	NA	H
cr29snv119	chr7	22065851	AFTH12.1a	A	A	NA	NA	H
cr29snv12	chr7	21017728	AFTH12.1a	C	C	NA	NA	H
cr29snv120	chr7	21444007	AFTH12.1a	C	C	NA	NA	H
cr29snv124	chr7	20747566	AFTH12.1a	T	T	T	N	H
cr29snv125	chr7	20831188	AFTH12.1a	G	G	NA	NA	H
cr29snv126	chr7	22486796	AFTH12.1a	G	G	NA	NA	H
cr29snv127	chr7	21785443	AFTH12.1a	C	C	NA	NA	H
cr29snv128	chr7	84070011	AFTH12.1a	A	A	A	A	H
cr29snv13	chr7	22129067	AFTH12.1a	C	C	NA	NA	H
cr29snv130	chr7	21737070	AFTH12.1a	G	G	NA	NA	H
cr29snv131	chr7	20466342	AFTH12.1a	C	C	NA	NA	H
cr29snv132	chr7	21004645	AFTH12.1a	A	A	NA	NA	H
cr29snv133	chr7	20433706	AFTH12.1a	T	T	NA	NA	H
cr29snv14	chr7	22131406	AFTH12.1a	T	T	NA	NA	H
cr29snv15	chr7	22351217	AFTH12.1a	A	A	NA	NA	H
cr29snv16	chr7	22982888	AFTH12.1a	C	C	NA	NA	H
cr29snv18	chr7	20812070	AFTH12.1a	G	G	NA	NA	H
cr29snv19	chr7	22807989	AFTH12.1a	C	C	NA	NA	H
cr29snv2	chr7	21743372	AFTH12.1a	A	A	NA	NA	H
cr29snv20	chr7	21037214	AFTH12.1a	T	T	NA	NA	H
cr29snv21	chr7	20476990	AFTH12.1a	G	G	NA	NA	H
cr29snv23	chr7	20151352	AFTH12.1a	C	C	NA	NA	H
cr29snv24	chr7	21794027	AFTH12.1a	T	T	NA	NA	H
cr29snv25	chr7	21320668	AFTH12.1a	G	G	NA	NA	H
cr29snv27	chr7	21350937	AFTH12.1a	C	C	NA	NA	H
cr29snv28	chr7	20670813	AFTH12.1a	G	G	NA	NA	H
cr29snv29	chr7	20875865	AFTH12.1a	G	G	NA	NA	H
cr29snv32	chr7	20544180	AFTH12.1a	C	C	NA	NA	H
cr29snv33	chr7	20206820	AFTH12.1a	A	A	NA	NA	H
cr29snv34	chr7	22202987	AFTH12.1a	G	G	NA	NA	H
cr29snv35	chr7	20208062	AFTH12.1a	C	C	NA	NA	H
cr29snv37	chr7	22212890	AFTH12.1a	A	A	NA	NA	H
cr29snv38	chr7	21375554	AFTH12.1a	C	C	NA	NA	H
cr29snv39	chr7	20694475	AFTH12.1a	G	G	NA	NA	H
cr29snv40	chr7	22689922	AFTH12.1a	T	T	NA	NA	H
cr29snv42	chr7	20231964	AFTH12.1a	A	A	NA	NA	H
cr29snv43	chr7	22027141	AFTH12.1a	A	A	NA	NA	H
cr29snv44	chr7	22230233	AFTH12.1a	A	A	NA	NA	H
cr29snv45	chr7	20929657	AFTH12.1a	A	A	NA	NA	H
cr29snv46	chr7	20254787	AFTH12.1a	A	A	NA	NA	H
cr29snv48	chr7	22580767	AFTH12.1a	A	A	NA	NA	H
cr29snv49	chr7	22714820	AFTH12.1a	A	A	NA	NA	H
cr29snv5	chr7	21011648	AFTH12.1a	G	G	NA	NA	H
cr29snv51	chr7	23135366	AFTH12.1a	C	C	NA	NA	H
cr29snv52	chr7	23135570	AFTH12.1a	C	C	NA	NA	H
cr29snv53	chr7	23135729	AFTH12.1a	A	A	NA	NA	H
cr29snv54	chr7	22901624	AFTH12.1a	A	A	NA	NA	H
cr29snv55	chr7	22901838	AFTH12.1a	G	G	NA	NA	H
cr29snv59	chr7	20266933	AFTH12.1a	A	G	NA	NA	H
cr29snv6	chr7	20786133	AFTH12.1a	C	C	NA	NA	H
cr29snv60	chr7	22589138	AFTH12.1a	G	G	NA	NA	H
cr29snv61	chr7	22263638	AFTH12.1a	T	T	NA	NA	H
cr29snv63	chr7	21685184	AFTH12.1a	C	C	NA	NA	H
cr29snv64	chr7	21926807	AFTH12.1a	G	G	NA	NA	H
cr29snv65	chr7	20277312	AFTH12.1a	C	C	NA	NA	H
cr29snv66	chr7	22273598	AFTH12.1a	T	T	NA	NA	H
cr29snv67	chr7	20278205	AFTH12.1a	T	T	NA	NA	H
cr29snv68	chr7	22274991	AFTH12.1a	G	G	NA	NA	H
cr29snv7	chr7	22875331	AFTH12.1a	A	A	NA	NA	H
cr29snv70	chr7	20282687	AFTH12.1a	C	C	NA	NA	H
cr29snv71	chr7	22604334	AFTH12.1a	A	C	NA	NA	H
cr29snv72	chr7	20284149	AFTH12.1a	A	A	NA	NA	H
cr29snv73	chr7	20285124	AFTH12.1a	A	A	NA	NA	H
cr29snv75	chr7	21007519	AFTH12.1a	G	G	NA	NA	H
cr29snv76	chr7	22531276	AFTH12.1a	T	T	NA	NA	H
cr29snv78	chr7	20195960	AFTH12.1a	A	A	NA	NA	H
cr29snv80	chr7	20462718	AFTH12.1a	G	G	NA	NA	H
cr29snv81	chr7	20339171	AFTH12.1a	C	C	NA	NA	H
cr29snv82	chr7	22130644	AFTH12.1a	T	T	NA	NA	H
cr29snv84	chr7	22464775	AFTH12.1a	C	C	NA	NA	H
cr29snv85	chr7	22364340	AFTH12.1a	T	T	NA	NA	H
cr29snv86	chr7	22368247	AFTH12.1a	A	A	NA	NA	H
cr29snv87	chr7	20373024	AFTH12.1a	T	T	NA	NA	H
cr29snv89	chr7	20374015	AFTH12.1a	A	A	NA	NA	H
cr29snv9	chr7	20125659	AFTH12.1a	T	T	NA	NA	H
cr29snv90	chr7	22375054	AFTH12.1a	C	C	NA	NA	H
cr29snv91	chr7	20387490	AFTH12.1a	A	A	NA	NA	H
cr29snv92	chr7	22402426	AFTH12.1a	A	A	NA	NA	H
cr29snv93	chr7	21296868	AFTH12.1a	T	T	NA	NA	H
cr29snv95	chr7	22783342	AFTH12.1a	G	G	NA	NA	H
cr29snv96	chr7	21743248	AFTH12.1a	A	A	NA	NA	H
cr29snv98	chr7	22433997	AFTH12.1a	G	G	NA	NA	H
cr29snv99	chr7	20334995	AFTH12.1a	T	T	NA	NA	H
cr2snv1	chr4	112811307	AFTH12.1a	G	G	G	G	H
cr2snv100r	chr6	130205652	AFTH12.1a	-	-	NA	NA	H
cr2snv101	chr5	10861788	AFTH12.1a	A	A	NA	NA	H
cr2snv101r	chr6	130206002	AFTH12.1a	A	A	NA	NA	H
cr2snv102r	chr6	130206251	AFTH12.1a	T	T	T	T	H
cr2snv103	chr5	11455331	AFTH12.1a	T	T	NA	NA	H
cr2snv103r	chr6	130206557	AFTH12.1a	A	A	A	A	H
cr2snv104	chr5	11225248	AFTH12.1a	A	A	NA	NA	H
cr2snv104r	chr6	130206615	AFTH12.1a	A	A	NA	NA	H
cr2snv105r	chr6	130207113	AFTH12.1a	A	C	NA	NA	H
cr2snv106r	chr6	130207402	AFTH12.1a	C	C	NA	NA	H
cr2snv107r	chr6	130207652	AFTH12.1a	C	C	NA	NA	H
cr2snv108	chr5	11226596	AFTH12.1a	G	G	NA	NA	H
cr2snv108r	chr6	130207866	AFTH12.1a	G	G	G	G	H
cr2snv10r	chr6	130142643	AFTH12.1a	G	G	NA	NA	H
cr2snv110r	chr6	130209048	AFTH12.1a	T	T	NA	NA	H
cr2snv113r	chr6	130209394	AFTH12.1a	T	T	T	H	H
cr2snv114	chr5	11890322	AFTH12.1a	A	A	NA	NA	H
cr2snv118r	chr6	130211653	AFTH12.1a	-	-	NA	NA	H
cr2snv119r	chr6	130211859	AFTH12.1a	G	G	N	N	H
cr2snv121r	chr6	130566931	AFTH12.1a	T	T	NA	NA	H
cr2snv122	chr5	11301081	AFTH12.1a	T	T	NA	NA	H
cr2snv122r	chr6	130567057	AFTH12.1a	C	C	NA	NA	H
cr2snv123	chr5	11301861	AFTH12.1a	T	T	NA	NA	H
cr2snv125	chr5	11815209	AFTH12.1a	A	A	NA	NA	H
cr2snv125r	chr6	130776560	AFTH12.1a	A	A	NA	NA	H
cr2snv126	chr5	11733318	AFTH12.1a	A	A	NA	NA	H
cr2snv127r	chr6	130569034	AFTH12.1a	-	-	N	N	H
cr2snv128	chr5	11313011	AFTH12.1a	T	T	NA	NA	H
cr2snv129r	chr6	130569566	AFTH12.1a	T	T	T	T	H
cr2snv13	chr5	10864413	AFTH12.1a	T	T	NA	NA	H
cr2snv130	chr5	11313948	AFTH12.1a	-	-	NA	NA	H
cr2snv131	chr5	10920338	AFTH12.1a	C	C	NA	NA	H
cr2snv133	chr5	11822904	AFTH12.1a	T	T	NA	NA	H
cr2snv134	chr5	11897941	AFTH12.1a	C	C	NA	NA	H
cr2snv135	chr5	11748932	AFTH12.1a	T	T	NA	NA	H
cr2snv135r	chr6	130571293	AFTH12.1a	T	T	NA	NA	H
cr2snv136r	chr6	130571956	AFTH12.1a	A	A	NA	NA	H
cr2snv138r	chr6	130572375	AFTH12.1a	C	C	C	C	H
cr2snv13r	chr6	130144381	AFTH12.1a	-	-	NA	NA	H
cr2snv140	chr5	11330987	AFTH12.1a	T	T	NA	NA	H
cr2snv140r	chr6	130573524	AFTH12.1a	T	T	NA	NA	H
cr2snv143	chr5	11389487	AFTH12.1a	A	A	N	N	H
cr2snv143r	chr6	131083976	AFTH12.1a	T	T	NA	NA	H
cr2snv147	chr5	11391359	AFTH12.1a	T	T	NA	NA	H
cr2snv147r	chr6	130582631	AFTH12.1a	C	C	NA	NA	H
cr2snv149	chr6	130583663	AFTH12.1a	A	A	NA	NA	H
cr2snv14r	chr6	130144490	AFTH12.1a	G	G	G	G	H
cr2snv15	chr5	10865707	AFTH12.1a	C	C	NA	NA	H
cr2snv151	chr6	130587278	AFTH12.1a	T	T	NA	NA	H
cr2snv153	chr6	130588340	AFTH12.1a	T	T	NA	NA	H
cr2snv154	chr6	130588844	AFTH12.1a	T	T	NA	NA	H
cr2snv155	chr6	130797526	AFTH12.1a	A	A	NA	NA	H
cr2snv156	chr6	130589520	AFTH12.1a	T	T	T	T	H
cr2snv159	chr6	130591889	AFTH12.1a	G	G	NA	NA	H
cr2snv15r	chr6	130144851	AFTH12.1a	G	G	G	G	H
cr2snv16	chr5	11859479	AFTH12.1a	T	T	NA	NA	H
cr2snv160	chr6	130592386	AFTH12.1a	A	A	A	A	H
cr2snv161	chr6	130592699	AFTH12.1a	A	A	A	A	H
cr2snv163	chr6	130593080	AFTH12.1a	G	G	N	N	H
cr2snv166	chr6	130594531	AFTH12.1a	T	T	T	T	H
cr2snv167	chr6	130594679	AFTH12.1a	T	T	T	T	H
cr2snv16r	chr6	130145072	AFTH12.1a	C	C	NA	NA	H
cr2snv17	chr5	11356720	AFTH12.1a	A	A	NA	NA	H
cr2snv170	chr6	130595925	AFTH12.1a	C	C	C	H	H
cr2snv171	chr6	130596309	AFTH12.1a	G	G	NA	NA	H
cr2snv172	chr6	130603190	AFTH12.1a	C	C	NA	NA	H
cr2snv173	chr6	130603340	AFTH12.1a	C	C	NA	NA	H
cr2snv178	chr6	130609063	AFTH12.1a	A	A	NA	NA	H
cr2snv179	chr6	130609737	AFTH12.1a	-	-	NA	NA	H
cr2snv17r	chr6	130176847	AFTH12.1a	A	A	NA	NA	H
cr2snv18	chr5	11432869	AFTH12.1a	A	A	NA	NA	H
cr2snv180	chr6	130818717	AFTH12.1a	G	G	NA	NA	H
cr2snv182	chr6	130611555	AFTH12.1a	G	G	NA	NA	H
cr2snv185	chr6	130615528	AFTH12.1a	C	C	C	H	H
cr2snv186	chr6	130616331	AFTH12.1a	G	G	NA	NA	H
cr2snv187	chr6	130721477	AFTH12.1a	T	T	NA	NA	H
cr2snv189	chr6	130618123	AFTH12.1a	G	G	NA	NA	H
cr2snv18r	chr6	130147228	AFTH12.1a	G	G	NA	NA	H
cr2snv190	chr6	130618720	AFTH12.1a	C	C	NA	NA	H
cr2snv193	chr6	130620857	AFTH12.1a	T	T	NA	NA	H
cr2snv197	chr6	130622488	AFTH12.1a	C	C	NA	NA	H
cr2snv198	chr6	130623002	AFTH12.1a	C	C	NA	NA	H
cr2snv199	chr6	130623278	AFTH12.1a	C	C	NA	NA	H
cr2snv19r	chr6	130147413	AFTH12.1a	T	T	T	T	H
cr2snv2	chr4	112811435	AFTH12.1a	A	C	NA	NA	H
cr2snv203	chr6	130655462	AFTH12.1a	T	T	NA	NA	H
cr2snv204	chr6	130657292	AFTH12.1a	T	T	T	T	H
cr2snv205	chr6	130657409	AFTH12.1a	C	C	NA	NA	H
cr2snv208	chr6	130659644	AFTH12.1a	A	A	NA	NA	H
cr2snv209	chr6	130662136	AFTH12.1a	T	T	NA	NA	H
cr2snv210	chr6	130662433	AFTH12.1a	A	A	NA	NA	H
cr2snv211	chr6	130662812	AFTH12.1a	G	G	NA	NA	H
cr2snv213	chr6	130663162	AFTH12.1a	G	G	NA	NA	H
cr2snv215	chr6	130664557	AFTH12.1a	T	T	NA	NA	H
cr2snv217	chr6	130665599	AFTH12.1a	-	-	NA	NA	H
cr2snv220	chr6	130866913	AFTH12.1a	T	T	NA	NA	H
cr2snv222	chr6	130675326	AFTH12.1a	T	T	NA	NA	H
cr2snv223	chr6	130676097	AFTH12.1a	A	A	NA	NA	H
cr2snv224	chr6	130676401	AFTH12.1a	-	-	N	T	H
cr2snv226	chr6	130677894	AFTH12.1a	-	-	NA	NA	H
cr2snv229	chr6	130680465	AFTH12.1a	T	T	NA	NA	H
cr2snv23	chr5	11437423	AFTH12.1a	T	T	NA	NA	H
cr2snv230	chr6	130680603	AFTH12.1a	A	A	NA	NA	H
cr2snv236	chr6	130691624	AFTH12.1a	T	T	NA	NA	H
cr2snv239	chr6	130693967	AFTH12.1a	A	A	A	A	H
cr2snv240	chr6	130695101	AFTH12.1a	C	C	NA	NA	H
cr2snv241	chr6	130695304	AFTH12.1a	A	A	A	A	H
cr2snv242	chr6	130695533	AFTH12.1a	C	C	NA	NA	H
cr2snv247	chr6	130698694	AFTH12.1a	A	A	NA	NA	H
cr2snv248	chr6	130698854	AFTH12.1a	-	-	A	A	H
cr2snv249	chr6	130699201	AFTH12.1a	G	G	NA	NA	H
cr2snv250	chr6	130699423	AFTH12.1a	T	T	T	T	H
cr2snv251	chr6	130699545	AFTH12.1a	-	-	NA	NA	H
cr2snv254	chr6	130700323	AFTH12.1a	C	C	NA	NA	H
cr2snv257	chr6	130892683	AFTH12.1a	C	C	NA	NA	H
cr2snv258	chr6	130706346	AFTH12.1a	-	-	NA	NA	H
cr2snv259	chr6	130896327	AFTH12.1a	T	C	NA	NA	H
cr2snv26	chr5	11365088	AFTH12.1a	G	G	NA	NA	H
cr2snv261	chr6	130707065	AFTH12.1a	C	C	NA	NA	H
cr2snv262	chr6	130707312	AFTH12.1a	T	T	T	T	H
cr2snv264	chr6	130707585	AFTH12.1a	A	A	N	N	H
cr2snv265	chr6	130897304	AFTH12.1a	G	G	NA	NA	H
cr2snv268	chr6	130898131	AFTH12.1a	-	-	NA	NA	H
cr2snv26r	chr6	130153611	AFTH12.1a	C	C	NA	NA	H
cr2snv27	chr5	11365838	AFTH12.1a	C	C	NA	NA	H
cr2snv271	chr6	130901391	AFTH12.1a	-	-	NA	NA	H
cr2snv272	chr6	130713650	AFTH12.1a	A	A	NA	NA	H
cr2snv273	chr6	130714500	AFTH12.1a	-	-	NA	NA	H
cr2snv275	chr6	130714983	AFTH12.1a	A	A	NA	NA	H
cr2snv276	chr6	130715879	AFTH12.1a	A	A	NA	NA	H
cr2snv277	chr6	130716175	AFTH12.1a	G	G	G	G	H
cr2snv27r	chr6	130153874	AFTH12.1a	T	T	T	T	H
cr2snv28r	chr6	130154332	AFTH12.1a	G	G	NA	NA	H
cr2snv29r	chr6	130155481	AFTH12.1a	A	A	NA	NA	H
cr2snv3	chr4	112811743	AFTH12.1a	C	C	NA	NA	H
cr2snv30	chr5	11445376	AFTH12.1a	T	T	NA	NA	H
cr2snv32r	chr6	130187338	AFTH12.1a	G	G	NA	NA	H
cr2snv33	chr5	11145327	AFTH12.1a	C	C	NA	NA	H
cr2snv34	chr5	11886451	AFTH12.1a	T	T	NA	NA	H
cr2snv35	chr5	10906924	AFTH12.1a	G	G	NA	NA	H
cr2snv36r	chr6	130188403	AFTH12.1a	-	-	NA	NA	H
cr2snv37r	chr6	130022482	AFTH12.1a	A	A	NA	NA	H
cr2snv38	chr5	10916338	AFTH12.1a	A	A	A	A	H
cr2snv39	chr5	11561497	AFTH12.1a	A	A	NA	NA	H
cr2snv39r	chr6	130189112	AFTH12.1a	A	A	NA	NA	H
cr2snv3s	chr6	130101134	AFTH12.1a	G	G	G	G	H
cr2snv4	chr4	112812030	AFTH12.1a	A	A	NA	NA	H
cr2snv41r	chr6	130189529	AFTH12.1a	A	A	NA	NA	H
cr2snv42r	chr6	130280262	AFTH12.1a	A	A	NA	NA	H
cr2snv43r	chr6	130190682	AFTH12.1a	G	G	NA	NA	H
cr2snv46	chr5	11490690	AFTH12.1a	G	G	NA	NA	H
cr2snv46r	chr6	130191285	AFTH12.1a	T	T	T	T	H
cr2snv47r	chr6	130191444	AFTH12.1a	C	C	NA	NA	H
cr2snv48r	chr6	130192607	AFTH12.1a	G	G	NA	NA	H
cr2snv49r	chr6	130192735	AFTH12.1a	-	-	N	N	H
cr2snv50	chr5	10942143	AFTH12.1a	G	G	NA	NA	H
cr2snv50r	chr6	130193048	AFTH12.1a	A	C	H	A	H
cr2snv51r	chr6	130193289	AFTH12.1a	G	G	NA	NA	H
cr2snv52r	chr6	130193449	AFTH12.1a	T	T	NA	NA	H
cr2snv54r	chr6	130193743	AFTH12.1a	T	T	T	T	H
cr2snv56r	chr6	130194457	AFTH12.1a	G	G	NA	NA	H
cr2snv57r	chr6	130194657	AFTH12.1a	A	A	NA	NA	H
cr2snv58	chr5	11549539	AFTH12.1a	-	-	NA	NA	H
cr2snv58r	chr6	130194747	AFTH12.1a	C	C	NA	NA	H
cr2snv5s	chr6	130136559	AFTH12.1a	C	C	NA	NA	H
cr2snv6	chr4	112812983	AFTH12.1a	T	C	NA	NA	H
cr2snv61r	chr6	130195298	AFTH12.1a	G	G	NA	NA	H
cr2snv63r	chr6	130195698	AFTH12.1a	G	G	NA	NA	H
cr2snv64	chr5	11564745	AFTH12.1a	C	C	NA	NA	H
cr2snv64r	chr6	130195866	AFTH12.1a	C	C	NA	NA	H
cr2snv65r	chr6	130196002	AFTH12.1a	A	A	NA	NA	H
cr2snv66	chr5	11397694	AFTH12.1a	A	A	NA	NA	H
cr2snv66r	chr6	130196092	AFTH12.1a	T	T	T	T	H
cr2snv67r	chr6	130196469	AFTH12.1a	G	G	NA	NA	H
cr2snv68r	chr6	130196710	AFTH12.1a	C	C	NA	NA	H
cr2snv6r	chr5	10988745	AFTH12.1a	G	G	NA	NA	H
cr2snv71r	chr6	130197520	AFTH12.1a	G	G	NA	NA	H
cr2snv73	chr5	11057561	AFTH12.1a	T	T	NA	NA	H
cr2snv73r	chr6	130197818	AFTH12.1a	G	G	G	G	H
cr2snv74	chr5	11615698	AFTH12.1a	T	T	NA	NA	H
cr2snv75r	chr6	130198087	AFTH12.1a	C	C	NA	NA	H
cr2snv76	chr5	11438645	AFTH12.1a	A	A	NA	NA	H
cr2snv77	chr5	11617303	AFTH12.1a	T	T	NA	NA	H
cr2snv78r	chr6	130343052	AFTH12.1a	T	T	NA	NA	H
cr2snv7s	chr6	130105791	AFTH12.1a	G	G	NA	NA	H
cr2snv8	chr4	113499011	AFTH12.1a	A	A	NA	NA	H
cr2snv80r	chr6	130199423	AFTH12.1a	G	G	NA	NA	H
cr2snv81	chr5	11079601	AFTH12.1a	G	G	NA	NA	H
cr2snv81r	chr6	130200143	AFTH12.1a	A	A	NA	NA	H
cr2snv82	chr5	11082028	AFTH12.1a	A	A	NA	NA	H
cr2snv82r	chr6	130200241	AFTH12.1a	T	C	NA	NA	H
cr2snv83	chr5	11084155	AFTH12.1a	A	A	NA	NA	H
cr2snv83r	chr6	130200801	AFTH12.1a	C	C	NA	NA	H
cr2snv84r	chr6	130200981	AFTH12.1a	T	T	T	T	H
cr2snv85r	chr6	130201122	AFTH12.1a	A	A	NA	NA	H
cr2snv86	chr5	11641606	AFTH12.1a	A	A	NA	NA	H
cr2snv86r	chr6	130345857	AFTH12.1a	A	A	NA	NA	H
cr2snv88	chr5	11088580	AFTH12.1a	T	T	T	H	H
cr2snv88r	chr6	130202253	AFTH12.1a	G	G	NA	NA	H
cr2snv8r	chr5	11073954	AFTH12.1a	G	G	NA	NA	H
cr2snv90r	chr6	130203823	AFTH12.1a	A	A	A	A	H
cr2snv91	chr5	11115693	AFTH12.1a	T	T	NA	NA	H
cr2snv92r	chr6	130204140	AFTH12.1a	A	A	NA	NA	H
cr2snv93	chr5	11037681	AFTH12.1a	T	T	NA	NA	H
cr2snv93r	chr6	130204229	AFTH12.1a	G	G	NA	NA	H
cr2snv95r	chr6	130349230	AFTH12.1a	C	C	NA	NA	H
cr2snv96r	chr6	130204897	AFTH12.1a	A	A	NA	NA	H
cr2snv97r	chr6	130204948	AFTH12.1a	T	T	NA	NA	H
cr2snv98r	chr6	130205406	AFTH12.1a	-	-	NA	NA	H
cr2snv99r	chr6	130205564	AFTH12.1a	A	A	A	A	H
cr30snv1	chr7	31488345	AFTH12.1a	C	C	NA	NA	H
cr30snv10	chr7	32259388	AFTH12.1a	A	A	NA	NA	H
cr30snv100	chr7	33186590	AFTH12.1a	T	T	NA	NA	H
cr30snv101	chr7	32224426	AFTH12.1a	G	G	NA	NA	H
cr30snv104	chr7	33188371	AFTH12.1a	G	G	NA	NA	H
cr30snv106	chr7	32226539	AFTH12.1a	T	T	NA	NA	H
cr30snv107	chr7	33189448	AFTH12.1a	T	T	NA	NA	H
cr30snv108	chr7	33190157	AFTH12.1a	A	G	NA	NA	H
cr30snv109	chr7	33190388	AFTH12.1a	A	A	NA	NA	H
cr30snv11	chr7	31655118	AFTH12.1a	A	G	NA	NA	H
cr30snv110	chr7	32227684	AFTH12.1a	G	G	G	G	H
cr30snv111	chr7	33190613	AFTH12.1a	C	C	NA	NA	H
cr30snv112	chr7	33191509	AFTH12.1a	C	C	NA	NA	H
cr30snv115	chr7	32231440	AFTH12.1a	A	A	NA	NA	H
cr30snv116	chr7	32231775	AFTH12.1a	T	T	T	T	H
cr30snv118	chr7	32236898	AFTH12.1a	C	C	NA	NA	H
cr30snv119	chr7	33201921	AFTH12.1a	C	C	NA	NA	H
cr30snv12	chr7	32367767	AFTH12.1a	C	C	NA	NA	H
cr30snv122	chr7	32243792	AFTH12.1a	A	A	NA	NA	H
cr30snv123	chr7	33210202	AFTH12.1a	A	A	NA	NA	H
cr30snv124	chr7	33212267	AFTH12.1a	A	A	NA	NA	H
cr30snv125	chr7	33213003	AFTH12.1a	A	A	NA	NA	H
cr30snv126	chr7	33218305	AFTH12.1a	-	-	NA	NA	H
cr30snv127	chr7	33221999	AFTH12.1a	T	T	NA	NA	H
cr30snv128	chr7	32291510	AFTH12.1a	A	A	A	A	H
cr30snv130	chr7	32311240	AFTH12.1a	C	C	NA	NA	H
cr30snv132	chr7	33600549	AFTH12.1a	C	C	C	C	H
cr30snv133	chr7	31614971	AFTH12.1a	A	A	NA	NA	H
cr30snv136	chr7	32325048	AFTH12.1a	T	T	NA	NA	H
cr30snv140	chr7	33284565	AFTH12.1a	C	C	C	C	H
cr30snv141	chr7	32334614	AFTH12.1a	A	A	NA	NA	H
cr30snv144	chr7	32335750	AFTH12.1a	T	T	NA	NA	H
cr30snv145	chr7	32335823	AFTH12.1a	A	A	NA	NA	H
cr30snv146	chr7	32225722	AFTH12.1a	C	C	NA	NA	H
cr30snv147	chr7	32337065	AFTH12.1a	C	C	NA	NA	H
cr30snv148	chr7	33189053	AFTH12.1a	T	T	NA	NA	H
cr30snv15	chr7	31664825	AFTH12.1a	C	C	C	N	H
cr30snv152	chr7	32339660	AFTH12.1a	C	C	C	N	H
cr30snv153	chr7	32339794	AFTH12.1a	C	C	C	H	H
cr30snv17	chr7	31667067	AFTH12.1a	T	T	T	T	H
cr30snv18	chr7	31667348	AFTH12.1a	G	G	G	N	H
cr30snv19	chr7	32386509	AFTH12.1a	G	G	G	G	H
cr30snv2	chr7	31538193	AFTH12.1a	A	A	A	A	H
cr30snv20	chr7	31678741	AFTH12.1a	T	T	T	T	H
cr30snv21	chr7	31679172	AFTH12.1a	G	G	NA	NA	H
cr30snv23	chr7	32704451	AFTH12.1a	C	C	NA	NA	H
cr30snv25	chr7	32420342	AFTH12.1a	T	T	NA	NA	H
cr30snv26	chr7	32421190	AFTH12.1a	T	T	NA	NA	H
cr30snv27	chr7	31685245	AFTH12.1a	G	G	G	G	H
cr30snv28	chr7	31685432	AFTH12.1a	G	G	NA	NA	H
cr30snv29	chr7	32400696	AFTH12.1a	A	A	NA	NA	H
cr30snv3	chr7	32419541	AFTH12.1a	G	G	NA	NA	H
cr30snv30	chr7	31692811	AFTH12.1a	G	G	G	G	H
cr30snv33	chr7	32432875	AFTH12.1a	T	T	NA	NA	H
cr30snv35	chr7	32210136	AFTH12.1a	G	G	NA	NA	H
cr30snv36	chr7	32973631	AFTH12.1a	T	T	NA	NA	H
cr30snv38	chr7	31706761	AFTH12.1a	C	C	C	C	H
cr30snv39	chr7	31707127	AFTH12.1a	G	G	G	N	H
cr30snv4	chr7	31540833	AFTH12.1a	G	G	N	N	H
cr30snv40	chr7	31709084	AFTH12.1a	C	C	NA	NA	H
cr30snv43	chr7	31711224	AFTH12.1a	G	G	NA	NA	H
cr30snv44	chr7	33458525	AFTH12.1a	A	A	A	A	H
cr30snv45	chr7	31712805	AFTH12.1a	C	C	C	C	H
cr30snv46	chr7	32442430	AFTH12.1a	-	-	NA	NA	H
cr30snv47	chr7	31713999	AFTH12.1a	G	G	NA	NA	H
cr30snv48	chr7	33377185	AFTH12.1a	A	A	NA	NA	H
cr30snv49	chr7	32446918	AFTH12.1a	C	C	NA	NA	H
cr30snv5	chr7	31907859	AFTH12.1a	A	A	NA	NA	H
cr30snv50	chr7	31739688	AFTH12.1a	T	T	NA	NA	H
cr30snv52	chr7	31784556	AFTH12.1a	A	A	NA	NA	H
cr30snv54	chr7	31896017	AFTH12.1a	A	G	N	N	H
cr30snv56	chr7	32021178	AFTH12.1a	G	G	G	G	H
cr30snv57	chr7	33005697	AFTH12.1a	A	A	NA	NA	H
cr30snv58	chr7	32788736	AFTH12.1a	G	G	NA	NA	H
cr30snv6	chr7	31562965	AFTH12.1a	A	A	NA	NA	H
cr30snv60	chr7	33015921	AFTH12.1a	T	T	NA	NA	H
cr30snv61	chr7	32056867	AFTH12.1a	C	C	C	C	H
cr30snv62	chr7	33017131	AFTH12.1a	G	G	NA	NA	H
cr30snv64	chr7	32058562	AFTH12.1a	G	G	G	G	H
cr30snv65	chr7	33311995	AFTH12.1a	G	G	G	G	H
cr30snv66	chr7	33018302	AFTH12.1a	C	C	NA	NA	H
cr30snv67	chr7	32059151	AFTH12.1a	T	T	T	T	H
cr30snv68	chr7	33019059	AFTH12.1a	C	C	NA	NA	H
cr30snv69	chr7	32060223	AFTH12.1a	T	T	NA	NA	H
cr30snv7	chr7	31573218	AFTH12.1a	T	T	NA	NA	H
cr30snv70	chr7	32793485	AFTH12.1a	-	-	NA	NA	H
cr30snv71	chr7	32061184	AFTH12.1a	T	T	NA	NA	H
cr30snv72	chr7	32061285	AFTH12.1a	G	G	NA	NA	H
cr30snv73	chr7	32793926	AFTH12.1a	A	A	NA	NA	H
cr30snv74	chr7	32061652	AFTH12.1a	T	T	NA	NA	H
cr30snv75	chr7	32061878	AFTH12.1a	G	G	N	N	H
cr30snv77	chr7	33021790	AFTH12.1a	C	C	NA	NA	H
cr30snv78	chr7	32795698	AFTH12.1a	G	G	NA	NA	H
cr30snv79	chr7	32116120	AFTH12.1a	C	C	NA	NA	H
cr30snv80	chr7	32136354	AFTH12.1a	T	T	NA	NA	H
cr30snv81	chr7	32136556	AFTH12.1a	C	C	C	C	H
cr30snv82	chr7	33102106	AFTH12.1a	G	G	NA	NA	H
cr30snv83	chr7	32143199	AFTH12.1a	C	C	C	C	H
cr30snv85	chr7	33109760	AFTH12.1a	T	T	NA	NA	H
cr30snv86	chr7	32144824	AFTH12.1a	T	T	NA	NA	H
cr30snv87	chr7	32145970	AFTH12.1a	G	G	NA	NA	H
cr30snv89	chr7	33130714	AFTH12.1a	-	-	NA	NA	H
cr30snv90	chr7	32937153	AFTH12.1a	T	T	NA	NA	H
cr30snv91	chr7	32202629	AFTH12.1a	-	-	NA	NA	H
cr30snv92	chr7	32202933	AFTH12.1a	G	G	NA	NA	H
cr30snv94	chr7	33166053	AFTH12.1a	T	T	NA	NA	H
cr30snv95	chr7	32209082	AFTH12.1a	G	G	NA	NA	H
cr30snv96	chr7	32220262	AFTH12.1a	T	T	NA	NA	H
cr30snv97	chr7	32222417	AFTH12.1a	A	A	NA	NA	H
cr31snv10	chr7	59365243	AFTH12.1a	A	A	NA	NA	H
cr31snv101	chr7	60688040	AFTH12.1a	G	G	N	N	H
cr31snv102	chr7	60688146	AFTH12.1a	A	G	H	G	H
cr31snv103	chr7	60690726	AFTH12.1a	C	C	C	N	H
cr31snv105	chr7	60692809	AFTH12.1a	T	T	T	H	H
cr31snv109	chr7	64466098	AFTH12.1a	T	T	NA	NA	H
cr31snv11	chr7	59368835	AFTH12.1a	A	A	NA	NA	H
cr31snv110	chr7	64465889	AFTH12.1a	A	A	NA	NA	H
cr31snv111	chr7	64468179	AFTH12.1a	T	T	NA	NA	H
cr31snv112	chr7	64468707	AFTH12.1a	A	A	NA	NA	H
cr31snv113	chr7	64467813	AFTH12.1a	G	G	NA	NA	H
cr31snv114	chr7	64496197	AFTH12.1a	G	G	NA	NA	H
cr31snv115	chr7	64494303	AFTH12.1a	T	T	T	T	H
cr31snv118	chr7	64480552	AFTH12.1a	G	G	NA	NA	H
cr31snv119	chr7	64470264	AFTH12.1a	A	A	NA	NA	H
cr31snv120	chr7	64495014	AFTH12.1a	T	T	NA	NA	H
cr31snv121	chr7	64469524	AFTH12.1a	A	A	NA	NA	H
cr31snv123	chr7	64479969	AFTH12.1a	G	G	NA	NA	H
cr31snv128	chr7	64474042	AFTH12.1a	G	G	G	G	H
[truncated: 998,000+ more rows]
